# Supplementary material for: Exosomes Derived From Alveolar Epithelial Cells Promote Alveolar Macrophage Activation Mediated by miR-92a-3p in Sepsis-Induced Acute Lung Injury
Source: Front Cell Infect Microbiol. 2021 May 10;11:646546. doi: 10.3389/fcimb.2021.646546 (PMC8141563; doi:10.3389/fcimb.2021.646546)
Supplement: Supplementary file 1 [file Table_1.xlsx]

## Sheet: nor_data
SystematicName	LPS_exo_1_NS	LPS_exo_3_NS	LPS_exo_4_NS	NC_exo_1_NS	NC_exo_2_NS	NC_exo_4_NS	LPS_exo_1_flags	LPS_exo_3_flags	LPS_exo_4_flags	NC_exo_1_flags	NC_exo_2_flags	NC_exo_4_flags	active_sequence	chr	control_type	mirbase_accession_No
DarkCorner	1.79647	1.8108	1.82563	1.89461	1.84495	1.84286	A	A	A	A	A	A			1
dmr_285	7.03267	6.45638	6.67651	7.88431	6.64284	5.50536	P	P	P	P	P	P			1
dmr_3	10.4066	10.0702	10.5134	11.6787	10.9936	10.2249	P	P	P	P	P	P			1
dmr_308	2.11235	2.08377	2.04853	2.1748	2.10813	2.08987	A	A	A	A	A	A			1
dmr_316	2.0273	2.03216	2.0513	2.12444	2.05014	2.0281	A	A	A	A	A	A			1
dmr_31a	7.04885	6.6185	6.94613	7.97809	6.8579	6.08627	P	P	P	P	P	P			1
dmr_6	9.01241	8.59074	8.92064	10.2049	9.0769	8.63355	P	P	P	P	P	P			1
hur_1	7.10185	6.04641	6.73233	6.46496	6.97329	6.91391	P	P	P	P	P	P			1
hur_2	11.708	11.4439	11.6621	8.8102	11.4526	11.7027	P	P	P	P	P	P			1
hur_4	7.67703	7.5215	7.80564	7.47886	7.90805	7.82511	P	P	P	P	P	P			1
hur_5	1.96596	1.96325	1.96428	2.03422	1.97185	1.94982	A	A	A	A	A	A			1
hur_6	6.73066	6.23604	6.11089	6.31489	6.46521	6.7744	P	P	P	P	P	P			1
miRNABrightCorner30	10.1227	9.92295	9.90563	10.3022	10.1772	10.0283	P	P	P	P	P	P			1
mr_1	6.80077	6.56904	6.78279	5.58701	6.71756	6.77076	P	P	P	P	P	P			1
NC1_00000197	2.00926	1.9951	1.98749	2.07204	2.02723	2.015	A	A	A	A	A	A			-1
NC1_00000215	2.38936	2.31092	2.30411	2.65267	2.31452	2.30954	A	A	A	A	A	A			-1
NC2_00079215	2.04262	2.05054	2.02615	2.07643	2.04568	2.04131	A	A	A	A	A	A			-1
NC2_00092197	2.09964	2.13233	2.12061	2.23973	2.139	2.12497	A	A	A	A	A	A			-1
NC2_00106057	2.19765	2.16898	2.11279	2.42944	2.1676	2.12536	A	A	A	A	A	A			-1
NC2_00122731	2.12753	2.08015	2.05613	2.14267	2.05676	2.07765	A	A	A	A	A	A			-1
NegativeControl	1.88408	1.86181	1.8932	1.89017	1.88113	1.88176	A	A	A	A	A	A			-1
rno-let-7a-1-3p	2.084	2.0377	2.03636	2.26953	2.13719	1.99785	A	A	A	A	A	A	GGAAAGACAGTAGATTGTATAG	chr17	0	MIMAT0017085
rno-let-7a-5p	6.23706	6.16039	6.37816	5.46865	5.9589	5.68294	P	P	P	P	P	P	AACTATACAACCTACTACCT	chr8	0	MIMAT0000774
rno-let-7b-3p	1.92578	1.93037	2.09678	1.71224	1.84642	1.87238	A	A	A	A	A	A	GGGAAGGCAGTAGGTT	chr7	0	MIMAT0004705
rno-let-7b-5p	7.46291	7.46813	7.48848	6.56847	6.17396	6.68133	P	P	P	P	P	P	AACCACACAACCTACTACC	chr7	0	MIMAT0000775
rno-let-7c-1-3p	1.97338	1.91822	1.96385	2.19992	1.95652	1.96857	A	A	A	A	A	A	GGAAAGCTAGAAGGTTGTACA	chr11	0	MIMAT0017087
rno-let-7c-5p	6.81149	6.84026	7.0651	6.09101	6.65352	6.31446	P	P	P	P	P	P	AACCATACAACCTACTACC	chr7	0	MIMAT0000776
rno-let-7d-3p	1.91265	1.91149	1.69056	2.94819	2.91931	2.26306	A	A	A	A	A	A	AGAAAGGCAGCAGGTCGT	chr17	0	MIMAT0000563
rno-let-7d-5p	4.98646	5.02232	5.24922	4.48315	4.01077	4.42846	P	P	P	P	P	P	AACTATGCAACCTACTACC	chr17	0	MIMAT0000562
rno-let-7e-3p	1.99138	2.15651	1.99784	1.65985	1.68277	1.68595	A	A	A	A	A	A	GGAAAGCTAGGAGGC	chr1	0	MIMAT0004706
rno-let-7e-5p	3.46957	3.42791	3.55549	2.10222	2.19267	3.03213	P	P	P	A	P	P	AACTATACAACCTCCTACC	chr1	0	MIMAT0000777
rno-let-7f-1-3p	2.02564	2.05722	2.02564	2.10034	1.99479	2.21325	A	A	A	A	A	A	GGAAGGCAATAGATTGTAT	chr17	0	MIMAT0017089
rno-let-7f-2-3p	2.35485	2.00864	2.39902	2.07952	1.98826	1.9475	A	A	A	A	A	A	GAAAGACAGTAGACTGTATA	chrX	0	MIMAT0017090
rno-let-7f-5p	5.7744	6.01941	6.29786	4.97535	5.92907	5.65699	P	P	P	P	P	P	AACTATACAATCTACTACCTC	chrX	0	MIMAT0000778
rno-let-7g-3p	1.82134	2.24079	1.90197	1.66145	1.81452	1.85199	A	A	A	A	A	A	GCAAGGCAGTGGCCT	chr8	0	MIMAT0035720
rno-let-7g-5p	4.24626	4.56853	3.65281	3.69144	3.17992	2.96439	P	P	P	A	P	P	AACTGTACAAACTACTACCTC	chr8	0	MIMAT0035719
rno-let-7i-3p	1.9345	1.90992	1.8559	2.70402	2.3511	2.77111	A	A	A	A	A	A	AGCAAGGCAGTAGCTT	chr7	0	MIMAT0004707
rno-let-7i-5p	4.27377	4.66125	4.80381	3.62335	4.38997	4.00257	P	P	P	P	P	P	AACAGCACAAACTACTACCTC	chr7	0	MIMAT0000779
rno-miR-100-3p	1.92883	1.98278	1.9826	2.24739	1.98848	1.9542	A	A	A	A	A	A	ACCTATAGACACAAGCTTG	chr8	0	MIMAT0017112
rno-miR-100-5p	1.96262	1.95212	1.88727	2.55762	2.44882	2.32488	A	A	A	A	A	A	CACAAGTTCGGATCTACGG	chr8	0	MIMAT0000822
rno-miR-101a-3p	2.03806	1.97137	2.66103	2.01755	1.59747	2.00678	A	A	A	A	A	A	TTCAGTTATCACAGTACTGTA	chr5	0	MIMAT0000823
rno-miR-101a-5p	1.89371	1.88367	1.82382	2.58836	2.67284	2.96653	A	A	A	A	A	A	GCATCAGCACTGTGAT	chr5	0	MIMAT0004726
rno-miR-101b-3p	2.09966	2.27404	2.03914	2.32093	2.2946	2.14952	A	A	A	A	A	A	TTCAGCTATCACAGTACTG	chr1	0	MIMAT0000615
rno-miR-101b-5p	2.00889	1.92786	1.89592	1.26551	1.09268	1.2669	A	A	A	A	A	A	GCATCGGTACCATGAT	chr1	0	MIMAT0017045
rno-miR-103-1-5p	1.87188	2.17628	1.88981	1.88882	1.53026	1.86956	A	A	A	A	A	A	ACAAGGCAGCACTGT	chr10	0	MIMAT0017114
rno-miR-103-2-5p	1.97684	1.94538	2.11501	2.47644	2.56347	2.62089	A	A	A	A	A	A	AGCACTGTAAAGAAGCT	chr3	0	MIMAT0017113
rno-miR-103-3p	2.86371	2.30333	2.32347	2.05146	2.27002	2.45678	A	A	P	A	A	P	TCATAGCCCTGTACAATG	chr3	0	MIMAT0000824
rno-miR-105	1.89411	1.91919	1.80972	1.9138	1.93952	1.93071	A	A	A	A	A	A	ACCACAGACATCTGAGC	chr1	0	MIMAT0012825
rno-miR-106b-3p	1.89936	1.87147	1.90278	2.03679	2.88669	2.89014	A	A	A	A	A	A	GCAGCAAGTACCCAC	chr12	0	MIMAT0004727
rno-miR-106b-5p	2.84783	3.1683	3.07996	2.07148	2.88456	2.22726	P	P	P	A	P	P	ATCTGCACTGTCAGCAC	chr12	0	MIMAT0000825
rno-miR-107-3p	4.78821	4.74912	4.57998	3.44562	3.45812	3.71863	P	P	P	A	P	P	TGATAGCCCTGTACAATGCT	chr1	0	MIMAT0000826
rno-miR-107-5p	1.94466	1.96999	2.00803	2.23188	1.97782	1.97176	A	A	A	A	A	A	ACAAGGCAACACTGTAA	chr1	0	MIMAT0017115
rno-miR-10a-3p	2.0287	2.01646	1.96823	2.50966	2.63092	1.68489	A	A	A	A	A	A	TATTCCCCTAGATACGAA	chr10	0	MIMAT0004709
rno-miR-10a-5p	2.41128	2.24597	2.14999	2.10718	2.15372	2.02633	A	P	A	A	A	A	CACAAATTCGGATCTACAGGGT	chr10	0	MIMAT0000782
rno-miR-10b-3p	2.06129	2.09492	2.08878	2.48391	2.1244	2.08932	A	A	A	A	A	A	TTCCCCTAGAATCGAATC	chr3	0	MIMAT0017092
rno-miR-10b-5p	2.0064	2.00704	2.01501	2.0481	2.22589	2.02657	A	A	A	A	A	A	ACACAAATTCGGTTCTACAGGG	chr3	0	MIMAT0000783
rno-miR-1188-3p	1.86263	1.84304	2.16713	1.8662	1.62073	1.8562	A	A	A	A	A	A	TGTGGTGGGGAGCC	chr6	0	MIMAT0017855
rno-miR-1188-5p	1.90969	1.9102	1.95165	1.43224	1.50989	1.58221	A	A	A	A	A	A	TCCTGGCCCAACCT	chr6	0	MIMAT0017854
rno-miR-1193-3p	1.91408	1.89091	1.93385	1.50588	1.89198	1.89258	A	A	A	A	A	A	GGATAGTAAAACGGGTG	chr6	0	MIMAT0017859
rno-miR-1193-5p	2.12529	1.95025	1.84094	1.6428	1.82464	1.82198	A	A	A	A	A	A	GCACGTCACCGGT	chr6	0	MIMAT0017858
rno-miR-1199-3p	2.10257	1.82552	1.85586	1.81319	1.50823	1.82244	A	A	A	A	A	A	GCCGGCTGAGCAC	chr19	0	MIMAT0031126
rno-miR-1199-5p	1.77056	2.0695	1.83457	1.68272	1.68087	1.79186	A	A	A	A	A	A	CCGCGCGACCC	chr19	0	MIMAT0031125
rno-miR-122-3p	1.90805	1.86722	1.77801	1.99018	1.88228	1.88374	A	A	A	A	A	A	TTAGTGTGATGATGGCG	chr18	0	MIMAT0017116
rno-miR-1224	9.83838	9.82231	9.97454	10.0918	9.83801	10.4768	P	P	P	P	P	P	CTCCACCTCCC	chr11	0	MIMAT0012827
rno-miR-122-5p	2.04661	2.04157	2.03168	1.56119	1.01177	1.08363	A	A	A	A	A	A	CAAACACCATTGTCACACTC	chr18	0	MIMAT0000827
rno-miR-124-3p	1.81663	1.84064	1.83302	2.35585	2.15868	1.80879	A	A	A	A	A	A	GGCATTCACCGCGTG	chr3	0	MIMAT0000828
rno-miR-124-5p	1.87326	1.86312	1.85249	1.14939	1.04456	1.02494	A	A	A	A	A	A	ATCAAGGTCCGCTGTG	chr3	0	MIMAT0004728
rno-miR-1247-3p	1.89753	1.8574	1.88521	1.55894	1.68158	1.87197	A	A	A	A	A	A	GCTCCAGTCTCGACG	chr6	0	MIMAT0035722
rno-miR-1247-5p	1.83427	1.84801	1.83821	1.07921	1.07041	1.17626	A	A	A	A	A	A	TCCGGGGACGAAC	chr6	0	MIMAT0035721
rno-miR-1249	2.94588	1.96542	2.93712	1.90394	1.96587	1.9399	A	A	A	A	A	A	TGAAGAAGGGGGGGA	chr7	0	MIMAT0017892
rno-miR-125a-3p	2.11177	2.02129	1.95362	1.97515	2.31949	2.16117	A	A	A	A	A	A	GGCTCCCAAGAACCTCA	chr1	0	MIMAT0004729
rno-miR-125a-5p	2.25051	2.4344	2.37177	1.64882	2.32801	2.45759	P	P	P	A	P	P	TCACAGGTTAAAGGGTCTC	chr1	0	MIMAT0000829
rno-miR-125b-1-3p	1.84824	1.89156	1.8623	2.49999	2.86085	2.15185	A	A	A	A	A	A	AGCTCCCAAGAGCCT	chr8	0	MIMAT0004730
rno-miR-125b-2-3p	1.8502	1.85637	1.86258	2.49408	2.44484	2.64627	A	A	A	A	A	A	AGGTCCCAAGAGCCT	chr11	0	MIMAT0026467
rno-miR-125b-5p	2.56426	2.56704	2.47695	2.00565	2.06253	2.61161	P	P	P	A	P	P	TCACAAGTTAGGGTCTC	chr8	0	MIMAT0000830
rno-miR-126a-3p	2.01709	2.04858	2.09115	2.13495	2.39867	2.08807	A	A	A	A	A	A	CGCATTATTACTCACGGT	chr3	0	MIMAT0000832
rno-miR-126a-5p	2.11951	2.17408	2.12887	2.23634	2.30837	2.16776	A	A	A	A	A	A	CGCGTACCAAAAGTAATAATG	chr3	0	MIMAT0000831
rno-miR-126b	2.02426	2.02041	2.00651	2.12494	2.13274	2.18039	A	A	A	A	A	A	CAGCACATTATTACTTTTGG	chr3	0	MIMAT0017843
rno-miR-127-3p	2.13643	1.90456	1.93323	1.6182	1.80118	1.91476	A	A	A	A	A	A	AGCCAAGCTCAGACGGAT	chr6	0	MIMAT0000833
rno-miR-127-5p	1.92436	1.91122	1.94121	2.14405	2.91346	2.93485	A	A	A	A	A	A	AATCAGAGCCCTCTGAG	chr6	0	MIMAT0017117
rno-miR-128-1-5p	2.54274	1.81856	2.36226	1.63259	1.81093	1.83078	A	A	A	A	A	A	TCAGACAGTGCTACGG	chr13	0	MIMAT0017118
rno-miR-128-2-5p	1.8311	2.15112	2.48374	1.43335	1.57393	1.85333	A	A	A	A	A	A	TCTTACAGTGCATCGGC	chr8	0	MIMAT0017119
rno-miR-128-3p	2.02564	2.21741	1.98521	1.7466	2.02733	2.00567	A	A	A	A	A	A	AAAGAGACCGGTTCACTGTG	chr8	0	MIMAT0000834
rno-miR-129-1-3p	1.85442	1.83762	1.84144	1.95389	1.86158	1.84847	A	A	A	A	A	A	CTTTTTGGGGTAAGGG	chr4	0	MIMAT0017120
rno-miR-129-2-3p	1.88346	1.88706	1.63904	1.88379	1.87162	1.958	A	A	A	A	A	A	ATGCTTTTTGGGGTAAGG	chr3	0	MIMAT0000601
rno-miR-129-5p	1.90537	1.87118	1.87653	1.15451	1.26645	1.15867	A	A	A	A	A	A	GCAAGCCCAGACCGC	chr4	0	MIMAT0000600
rno-miR-1297	2.06828	2.03686	2.08746	2.28385	2.07667	2.11985	A	A	A	A	A	A	CACCTGAATTACATGAAT	chr15	0	MIMAT0035723
rno-miR-1298	1.8405	1.86882	1.85235	2.56776	2.56708	2.85161	A	A	A	A	A	A	TACATCTGGACAGCCG	chrX	0	MIMAT0025060
rno-miR-1306-3p	2.36084	2.61963	2.42493	2.03461	2.01959	2.03266	A	P	A	A	A	A	CATCACCACCAGAGC	chr11	0	MIMAT0024852
rno-miR-1306-5p	1.9108	1.91603	1.92479	1.80008	1.62626	1.81198	A	A	A	A	A	A	TGGACGTTTGCAGGG	chr11	0	MIMAT0024851
rno-miR-130a-3p	5.03042	4.97183	5.18512	2.95579	3.58551	3.07633	P	P	P	P	P	P	ATGCCCTTTTAACATTGCA	chr3	0	MIMAT0000836
rno-miR-130a-5p	2.468	2.33411	2.00451	2.04559	2.01589	1.999	A	A	A	A	A	A	AGTAGCACAATGTGAAAAG	chr3	0	MIMAT0017121
rno-miR-130b-3p	1.94338	2.37696	1.98965	1.62326	1.8447	2.00563	A	A	A	A	A	A	ATGCCCTTTCATCATTGC	chr11	0	MIMAT0000837
rno-miR-130b-5p	1.9752	1.93208	2.41541	1.55612	1.94697	1.96622	A	A	A	A	A	A	AGTAGTGCAACAGGGAAAGA	chr11	0	MIMAT0017122
rno-miR-132-3p	1.88742	1.87561	1.92474	1.69229	1.68404	1.60107	A	A	A	A	A	A	CGACCATGGCTGTAGA	chr10	0	MIMAT0000838
rno-miR-132-5p	2.00397	2.01874	2.008	2.52671	2.60026	2.61852	A	A	A	A	A	A	AGTAACAATCGAAAGCCA	chr10	0	MIMAT0017123
rno-miR-133a-3p	1.82207	1.7802	1.84912	1.28976	1.10041	1.00504	A	A	A	A	A	A	CAGCTGGTTGAAGGGG	chr18	0	MIMAT0000839
rno-miR-133a-5p	2.10759	2.25852	1.99227	1.73822	2.00351	2.00384	A	A	A	A	A	A	ATTTGGTTCCATTTTACCAG	chr18	0	MIMAT0017124
rno-miR-133b-3p	1.87524	1.87313	1.88944	1.34374	1.3379	1.50395	A	A	A	A	A	A	TAGCTGGTTGAAGGGGACC	chr9	0	MIMAT0003126
rno-miR-133b-5p	1.82743	2.32407	1.88319	1.80875	1.62904	1.8435	A	A	A	A	A	A	ACTTGGTTCCGTTTGA	chr9	0	MIMAT0017205
rno-miR-133c	2.01679	1.97822	1.93044	2.0208	2.28163	1.97709	A	A	A	A	A	A	TTGGTCCCCTTCAACC	chr18	0	MIMAT0017872
rno-miR-134-3p	1.80186	1.82795	1.80819	1.93216	1.83679	1.8122	A	A	A	A	A	A	TTGGTGACTAGGTGGC	chr6	0	MIMAT0017125
rno-miR-134-5p	5.42571	5.49594	5.39704	5.42548	5.89953	5.57755	P	P	P	P	P	P	CCCCTCTGGTCA	chr6	0	MIMAT0000840
rno-miR-135a-3p	2.31991	1.85038	1.90746	1.88226	1.86437	1.8844	A	A	A	A	A	A	TTTCATGGCTTCCATC	chr7	0	MIMAT0004732
rno-miR-135a-5p	2.13653	2.06003	2.22439	2.56531	2.21441	2.67932	A	A	A	A	A	A	TCACATAGGAATAAAAAGCCATA	chr7	0	MIMAT0000841
rno-miR-135b-3p	2.03027	2.05197	2.05298	1.02266	1.0464	1.10494	A	A	A	A	A	A	CCCATGGCTTTTAGCC	chr13	0	MIMAT0017043
rno-miR-135b-5p	2.16104	2.15095	2.08751	2.18095	2.13761	2.1579	A	A	A	A	A	A	TCACATAGGAATGAAAAGCCATA	chr13	0	MIMAT0000611
rno-miR-136-3p	2.0541	1.99282	2.01961	2.00161	1.44513	1.99292	A	A	A	A	A	A	AGACTCATTTGAGACGATGAT	chr6	0	MIMAT0004733
rno-miR-136-5p	2.09995	2.09578	2.10015	2.33997	2.15286	2.07143	A	A	A	A	A	A	TCCATCATCAAAACAAATGGAGT	chr6	0	MIMAT0000842
rno-miR-137-3p	2.48985	2.05882	2.37349	2.06404	2.01372	2.05705	A	A	A	A	A	A	CTACGCGTATTCTTAAGCAA	chr2	0	MIMAT0000843
rno-miR-137-5p	2.06857	2.05522	2.0919	1.60463	1.83194	1.86785	A	A	A	A	A	A	TTATCCACCCAAGAATACC	chr2	0	MIMAT0017126
rno-miR-138-1-3p	1.87737	1.87481	1.85915	1.08737	1.40776	1.14599	A	A	A	A	A	A	CCCTGGTGTTGTG	chr8	0	MIMAT0004734
rno-miR-138-2-3p	1.75634	1.7626	1.82041	1.6655	1.57353	1.59079	A	A	A	A	A	A	ACCCTGGTGTCGTG	chr19	0	MIMAT0017127
rno-miR-138-5p	1.95662	1.98586	1.94522	1.03402	1.15011	1.2747	A	A	A	A	A	A	CGGCCTGATTCACAA	chr8	0	MIMAT0000844
rno-miR-139-3p	2.02342	2.36528	2.12956	1.86587	1.96973	2.22444	A	A	A	A	A	A	CTCCAACAGGGCCG	chr1	0	MIMAT0004735
rno-miR-139-5p	1.93252	1.94179	1.90207	1.69482	1.71633	1.93428	A	A	A	A	A	A	CTGGAGACACGTGCAC	chr1	0	MIMAT0000845
rno-miR-1-3p	2.1651	2.19355	2.08017	2.30083	2.35684	2.16519	A	A	A	A	A	A	ATACACACTTCTTTACATTCC	chr18	0	MIMAT0003125
rno-miR-140-3p	1.98462	2.00239	1.99388	1.51243	1.8957	1.59389	A	A	A	A	A	A	CCGTGGTTCTACCCT	chr19	0	MIMAT0000574
rno-miR-140-5p	2.18855	2.18682	2.19242	2.97589	2.87575	2.81293	A	A	A	A	A	A	CTACCATAGGGTAAAACCACT	chr19	0	MIMAT0000573
rno-miR-141-3p	1.95152	1.97543	1.98228	2.21412	1.99026	1.96228	A	A	A	A	A	A	CCATCTTTACCAGACAG	chr4	0	MIMAT0000846
rno-miR-141-5p	2.15494	1.94717	1.89467	1.7467	1.85022	1.86289	A	A	A	A	A	A	CAACACTGCACTGGA	chr4	0	MIMAT0017128
rno-miR-142-3p	2.24134	2.25659	2.17014	2.68049	2.20307	2.39488	A	A	A	A	A	A	TCCATAAAGTAGGAAACACTACA	chr10	0	MIMAT0000848
rno-miR-142-5p	2.39322	2.46385	2.01941	1.98383	1.95469	1.99661	A	A	A	A	A	A	AGTAGTGCTTTCTACTTTA	chr10	0	MIMAT0000847
rno-miR-143-3p	1.98392	2.00717	1.95047	2.10286	2.32816	1.96875	A	A	A	A	A	A	TGAGCTACAGTGCTTCATC	chr18	0	MIMAT0000849
rno-miR-143-5p	2.05301	2.12004	2.13354	1.97473	1.90697	1.89916	A	A	A	A	A	A	CCAGAGATGCAGCAC	chr18	0	MIMAT0017129
rno-miR-144-3p	2.05846	2.1036	2.06784	2.86866	2.6384	2.93644	A	A	A	A	A	A	AGTACATCATCTATACTGT	chr10	0	MIMAT0000850
rno-miR-144-5p	2.15735	2.18117	2.12117	2.36265	2.19739	2.15961	A	A	A	A	A	A	ACTTACAGTATATGATGATATCC	chr10	0	MIMAT0017130
rno-miR-145-3p	2.02975	1.97311	1.96107	2.29298	2.02094	1.99691	A	A	A	A	A	A	GAACAGTATTTCCAGGAA	chr18	0	MIMAT0017131
rno-miR-145-5p	2.0476	1.80411	1.82657	1.83416	1.60806	1.80904	A	A	A	A	A	A	AGGGATTCCTGGGA	chr18	0	MIMAT0000851
rno-miR-146a-3p	2.11053	2.38835	2.35633	2.12531	2.02918	2.06144	A	A	A	A	A	A	AAAGAACTGAACTTCACAG	chr10	0	MIMAT0017132
rno-miR-146a-5p	2.02115	2.03324	1.99163	2.3453	2.02745	2.0168	A	A	A	A	A	A	AACCCATGGAATTCAGTTCT	chr10	0	MIMAT0000852
rno-miR-146b-3p	1.85859	1.90765	1.89929	2.51315	2.6713	2.507	A	A	A	A	A	A	CACCAGAACTGAGTCC	chr1	0	MIMAT0017334
rno-miR-146b-5p	2.49998	2.42154	2.65381	2.15389	2.32433	2.4067	P	P	A	A	A	A	ACAGCCTATGGAATTCAGTTC	chr1	0	MIMAT0005595
rno-miR-147	1.93266	1.94049	1.96845	1.28689	1.04059	1.192	A	A	A	A	A	A	TAGCAGAAGCATTTCCGC	chr3	0	MIMAT0005297
rno-miR-148a-3p	1.92848	1.92299	1.95784	1.73316	1.89357	1.70122	A	A	A	A	A	A	CAAAGTTCTGTAGTGCA	chr4	0	MIMAT0035725
rno-miR-148a-5p	1.85555	1.87215	1.88839	1.8567	2.10942	1.89092	A	A	A	A	A	A	GAGTCAGAGTGTCTCAG	chr4	0	MIMAT0035724
rno-miR-148b-3p	2.38241	2.28868	2.2225	1.99812	2.16081	2.00718	A	A	A	A	A	A	ACAAAGTTCTGTGATGCACT	chr7	0	MIMAT0000579
rno-miR-148b-5p	2.10325	2.13269	2.09568	2.22134	2.33837	2.10673	A	A	A	A	A	A	CCTGAGTGTATAACAGAACT	chr7	0	MIMAT0004645
rno-miR-149-3p	1.84153	1.85545	1.86271	1.11177	1.3606	1.50369	A	A	A	A	A	A	CAGCACCGCCCC	chr9	0	MIMAT0035727
rno-miR-149-5p	1.95257	1.92523	1.93801	1.10003	1.18708	1.28014	A	A	A	A	A	A	GGGAGTGAAGACACGGAG	chr9	0	MIMAT0035726
rno-miR-150-3p	4.46464	4.48255	4.90277	4.04542	3.72427	3.02607	P	P	P	A	P	P	TCCCCCAGGCCTG	chr1	0	MIMAT0017133
rno-miR-150-5p	1.84375	1.86418	1.91805	1.75735	1.65808	1.69487	A	A	A	A	A	A	CACTGGTACAAGGGTTG	chr1	0	MIMAT0000853
rno-miR-151-3p	1.82468	1.85258	1.86404	1.63288	1.54908	1.62464	A	A	A	A	A	A	CCTCAAGGAGCCTC	chr7	0	MIMAT0000614
rno-miR-151-5p	2.56578	2.59896	2.45523	1.93645	2.37412	1.75208	P	P	P	A	P	P	ACTAGACTGTGAGCTCCT	chr7	0	MIMAT0000613
rno-miR-152-3p	1.95705	2.50153	2.06685	1.88053	1.62774	2.01183	A	A	A	A	A	A	CCAAGTTCTGTCATGC	chr10	0	MIMAT0000854
rno-miR-152-5p	1.96289	1.93709	1.93409	1.05937	1.06799	1.17535	A	A	A	A	A	A	AGTCGGAGTGTATCACA	chr10	0	MIMAT0017134
rno-miR-153-3p	1.93272	1.96471	1.98261	1.79612	1.74365	1.6231	A	A	A	A	A	A	GATCACTTTTGTGACTATGC	chr6	0	MIMAT0000855
rno-miR-153-5p	2.25226	2.33535	2.10219	2.06035	2.04403	2.05491	A	A	A	A	A	A	AGCTGCAACATCACAAA	chr6	0	MIMAT0017135
rno-miR-154-3p	2.24111	2.98605	2.41517	1.97328	2.0009	1.9906	A	A	A	A	A	A	AATAGGTCAACCGTGTATGA	chr6	0	MIMAT0017136
rno-miR-154-5p	2.14392	2.27795	2.25472	2.09605	2.02087	2.03626	A	A	A	A	A	A	CGAAGGCAACACGGATAACC	chr6	0	MIMAT0000856
rno-miR-155-3p	1.91418	1.91617	1.92582	2.11674	1.94069	1.95831	A	A	A	A	A	A	GTTAATGCTAACAGGTAGG	chr11	0	MIMAT0030410
rno-miR-155-5p	7.83462	7.09555	7.69816	4.27588	5.64589	5.96633	P	P	P	P	P	P	ACCCCTATCACAATTAGC	chr11	0	MIMAT0030409
rno-miR-15a-3p	1.98496	1.99397	2.00276	2.26368	1.99717	1.98731	A	A	A	A	A	A	TGAGGCAGCACAATATG		0	MIMAT0035729
rno-miR-15a-5p	5.47389	5.59472	5.45092	2.22679	3.15581	3.50642	P	P	P	P	P	P	AAACCATTATGTGCTGCT		0	MIMAT0035728
rno-miR-15b-3p	2.07783	2.20385	2.05002	2.73242	2.10872	2.1025	A	A	A	A	A	A	TAGAGCAGCAAATAATGATTCG	chr2	0	MIMAT0017093
rno-miR-15b-5p	8.74616	8.70707	8.1493	6.31597	5.33821	6.09657	P	P	P	P	P	P	TGTAAACCATGATGTGCTGC	chr2	0	MIMAT0000784
rno-miR-1-5p	2.00536	2.05026	1.95137	2.08167	2.33686	1.96931	A	A	A	A	A	A	GGGTACATAAAGAAGTATGTGC	chr18	0	MIMAT0003162
rno-miR-16-3p	2.10963	2.16373	2.11301	2.33203	2.15777	2.13425	A	A	A	A	A	A	AAGCAGCACAATAATATTGG	chr2	0	MIMAT0017094
rno-miR-16-5p	8.86757	8.09587	8.29644	4.95267	5.74913	6.26585	P	P	P	P	P	P	CGCCAATATTTACGTGCTG	chr2	0	MIMAT0000785
rno-miR-17-1-3p	1.84666	1.8811	1.90222	1.53948	1.67761	1.88546	A	A	A	A	A	A	CCACAAGTGCCTTC	chr15	0	MIMAT0004710
rno-miR-17-2-3p	1.89286	1.91618	1.88862	1.95621	2.20629	1.90513	A	A	A	A	A	A	GTAAGAAGTGCTTGCAG	chrX	0	MIMAT0017295
rno-miR-17-5p	2.24944	2.55618	2.23949	1.93863	2.22251	2.33216	A	P	A	A	P	P	CTACCTGCACTGTAAG	chrX	0	MIMAT0000786
rno-miR-181a-1-3p	1.98038	1.9705	1.98562	1.89781	1.73865	1.67634	A	A	A	A	A	A	GGTACAATCAACGGTCGAT	chr13	0	MIMAT0000884
rno-miR-181a-2-3p	2.49722	1.82382	2.37256	1.63139	1.9525	1.85826	A	A	A	A	A	A	ACAGTCAACGGTTGGT	chr3	0	MIMAT0017138
rno-miR-181a-5p	1.89182	1.72283	1.93912	1.99084	1.93971	1.9944	A	A	A	A	A	A	ACTCACCGACAGCGT	chr3	0	MIMAT0000858
rno-miR-181b-1-3p	1.87635	1.91689	1.9411	2.44191	2.51529	2.60578	A	A	A	A	A	A	TTGCATTCATTGTTCAGTG	chr13	0	MIMAT0017139
rno-miR-181b-2-3p	2.15721	1.9761	1.95416	1.78022	1.82828	1.93684	A	A	A	A	A	A	TTTGCATTCATTGACCAG	chr3	0	MIMAT0017140
rno-miR-181b-5p	1.95792	1.99812	1.94805	1.61076	1.76548	1.9994	A	A	A	A	A	A	ACCCACCGACAGCA	chr3	0	MIMAT0000859
rno-miR-181c-3p	2.17789	1.88077	1.97958	1.6776	1.85969	1.86764	A	A	A	A	A	A	GGTCCACTCAACGG	chr19	0	MIMAT0017137
rno-miR-181c-5p	1.98015	1.93864	1.96506	2.18768	1.99897	1.971	A	A	A	A	A	A	ACTCACCGACAGGTTGAAT	chr19	0	MIMAT0000857
rno-miR-181d-3p	2.02261	1.99825	2.06112	1.17936	1.04208	1.00347	A	A	A	A	A	A	TGACATTCATCCCCCG	chr19	0	MIMAT0017296
rno-miR-181d-5p	2.06425	2.03115	2.08753	2.51127	2.67743	2.60131	A	A	A	A	A	A	ACCCACCGACAACAATG	chr19	0	MIMAT0005299
rno-miR-182	1.86997	1.86159	2.49966	1.47037	1.3545	1.85318	A	A	A	A	A	A	CGGTGTGAGTTCTACC	chr4	0	MIMAT0005300
rno-miR-183-3p	1.86503	1.82304	1.80595	2.11801	2.35395	2.33834	A	A	A	A	A	A	TTATGGCCCTTCGGT	chr4	0	MIMAT0017141
rno-miR-183-5p	2.21659	2.62237	2.40258	2.00026	2.07111	2.22583	A	A	A	A	A	A	AGTGAATTCTACCAGTGCC	chr4	0	MIMAT0000860
rno-miR-1839-3p	1.9578	2.28639	2.14773	1.66582	1.66659	1.64424	A	A	A	A	A	A	CTGTTGGTAGATAAGTAGG	chr1	0	MIMAT0024844
rno-miR-1839-5p	1.99647	2.32508	2.38099	2.00815	2.10449	2.06263	A	A	A	A	A	A	CAAGACCTGTTCTATCTAC	chr1	0	MIMAT0024843
rno-miR-184	2.02509	2.04872	2.00219	2.29777	2.10032	2.06414	A	A	A	A	A	A	ACCCTTATCAGTTCTCCGTCCA	chr8	0	MIMAT0000861
rno-miR-1843a-3p	2.10126	1.87049	1.88573	2.88464	2.91586	2.87263	A	A	A	A	A	A	TGTATGGAGGTGAACGA	chr6	0	MIMAT0024848
rno-miR-1843a-5p	1.89213	1.92731	1.93787	1.19474	1.18382	1.89444	A	A	A	A	A	A	AGTCAGACAGAGACCTC	chr6	0	MIMAT0024847
rno-miR-1843b-3p	1.85979	1.86932	1.89173	2.46151	2.59086	2.59507	A	A	A	A	A	A	GTATGGAGGGGAACG	chr13	0	MIMAT0035731
rno-miR-1843b-5p	1.98452	2.36514	1.9659	1.67916	1.67258	1.65487	A	A	A	A	A	A	CTAAGTCAGACAGAGACC	chr13	0	MIMAT0035730
rno-miR-185-3p	1.86931	1.86572	1.86333	2.45385	2.67704	2.88134	A	A	A	A	A	A	AGAGAAGGACCAGAGG	chr11	0	MIMAT0017142
rno-miR-185-5p	2.09923	2.06018	2.02148	2.20364	2.09736	2.15029	A	A	A	A	A	A	TCAGGAACTGCCTTTCT	chr11	0	MIMAT0000862
rno-miR-186-3p	2.14701	2.10582	2.29347	2.07307	2.0044	2.06471	A	A	A	A	A	A	CCAAAAAATTCACCTTTG	chr2	0	MIMAT0017143
rno-miR-186-5p	2.11807	2.07634	2.1094	2.99993	2.76605	2.85384	A	A	A	A	A	A	AGCCCAAAAGGAGAATTCTTTG	chr2	0	MIMAT0000863
rno-miR-187-3p	1.84541	1.82522	1.86193	1.87855	2.17132	1.85424	A	A	A	A	A	A	CCGGCTGCAACACA	chr18	0	MIMAT0000864
rno-miR-187-5p	2.38916	1.85899	1.87481	1.53532	1.74159	1.89534	A	A	A	A	A	A	GGTCCTGTGTTGTAGC	chr18	0	MIMAT0017144
rno-miR-188-3p	1.95805	1.9275	1.94486	2.60592	2.77974	2.76849	A	A	A	A	A	A	GCAAACCCTGCATGT	chrX	0	MIMAT0017297
rno-miR-188-5p	4.61765	4.83653	4.85631	3.92189	4.61304	4.09662	P	P	P	A	P	P	CCCTCCACCAT	chrX	0	MIMAT0005301
rno-miR-1896	9.20883	9.41737	9.13924	9.70252	9.41036	9.29006	P	P	P	P	P	P	CCTCCTCCTCACCC	chr17	0	MIMAT0035732
rno-miR-18a-3p	1.84571	1.87534	1.77778	1.96773	1.87699	1.91155	A	A	A	A	A	A	AGAAGGAGCACTTAGGG	chr15	0	MIMAT0017095
rno-miR-18a-5p	2.16319	2.10867	2.10171	1.78838	2.12435	2.15251	A	A	A	A	A	A	CTATCTGCACTAGATGCAC	chr15	0	MIMAT0000787
rno-miR-190a-3p	2.17748	2.23332	2.23722	2.33598	2.21659	2.36471	A	A	A	A	A	A	AGGAATATGCTTGATATATAGT	chr8	0	MIMAT0017145
rno-miR-190a-5p	2.4202	2.37812	2.44619	4.01778	4.42883	4.34533	P	P	P	P	P	P	ACCTAATATATCAAACATATCA	chr8	0	MIMAT0000865
rno-miR-190b-3p	2.18391	2.0962	2.04247	1.90087	1.98332	2.01165	A	A	A	A	A	A	AGAATGTTTGACATTTAGTT	chr2	0	MIMAT0017298
rno-miR-190b-5p	2.42372	2.34862	2.26561	2.72287	2.30098	2.57391	P	A	A	P	A	A	AACCTAATATCAAACATATCA	chr2	0	MIMAT0005302
rno-miR-1912-3p	1.91276	1.90876	1.93583	1.80797	1.81166	1.73147	A	A	A	A	A	A	TCTCACTGCATGTTCTG	chrX	0	MIMAT0017865
rno-miR-1912-5p	1.9249	1.97325	2.038	1.52834	1.80689	1.97345	A	A	A	A	A	A	ACATAGCCCATGCAATG	chrX	0	MIMAT0017864
rno-miR-191a-3p	1.97454	1.95968	2.06173	1.08481	1.15804	1.39256	A	A	A	A	A	A	GGGAACGAAATCCAAGTGCAG	chr8	0	MIMAT0017146
rno-miR-191a-5p	1.82449	1.91201	1.90427	1.73061	1.69977	1.78781	A	A	A	A	A	A	CAGCTGCTTTTGGGA	chr8	0	MIMAT0000866
rno-miR-191b	1.92979	1.90814	1.9478	1.01275	1.31661	1.02618	A	A	A	A	A	A	AGCTGCACTTGGATTTC	chr8	0	MIMAT0017817
rno-miR-192-3p	2.38948	2.13822	2.33446	1.6997	1.59106	1.64334	A	A	A	A	A	A	CTGTGACCTATGGAACT	chr1	0	MIMAT0017147
rno-miR-192-5p	2.18866	2.61834	2.23789	2.59348	2.38756	2.56188	A	P	A	A	P	P	GGCTGTCAATTCATAGGTC	chr1	0	MIMAT0000867
rno-miR-193a-3p	1.86204	1.86263	1.86425	2.16707	2.26225	2.37037	A	A	A	A	A	A	ACTGGGACTTTGTAGGC	chr10	0	MIMAT0000868
rno-miR-193a-5p	1.80998	1.80445	1.84133	1.99568	1.81983	1.84119	A	A	A	A	A	A	TCATCTTGCCCGCA	chr10	0	MIMAT0004736
rno-miR-193b-3p	1.81888	1.81868	1.84617	1.29197	1.1953	1.12634	A	A	A	A	A	A	GGGACTTTGTGGGC	chr14	0	MIMAT0035734
rno-miR-193b-5p	2.02723	2.49749	2.12828	1.65821	2.05521	2.08848	A	A	A	A	A	A	TCTCGCCCTCAAAACC	chr14	0	MIMAT0035733
rno-miR-194-3p	1.98236	1.94262	1.97503	1.75548	1.84847	1.99166	A	A	A	A	A	A	AGATAACAGCAGCCCC	chr1	0	MIMAT0017148
rno-miR-194-5p	1.98995	1.86545	1.6493	1.9288	2.01487	2.00455	A	A	A	A	A	A	TCCACATGGAGTTGCT	chr13	0	MIMAT0000869
rno-miR-1949	2.40158	2.50425	1.99	2.09506	2.1829	1.96692	A	A	A	A	A	A	AACTATGCTGACATCCTG	chr18	0	MIMAT0017852
rno-miR-195-3p	1.89109	2.15291	1.85433	1.77309	1.63791	1.86337	A	A	A	A	A	A	TGGAGCAGCACAGC	chr10	0	MIMAT0017149
rno-miR-195-5p	2.21427	2.27669	2.39221	1.96264	2.05041	2.01392	A	A	P	A	A	A	GCCAATATTTCTGTGCTGC	chr10	0	MIMAT0000870
rno-miR-1956-3p	1.81974	1.91412	1.83226	1.63328	1.60396	1.8089	A	A	A	A	A	A	ACGTCCAGGTGCCA	chr2	0	MIMAT0035736
rno-miR-1956-5p	1.82605	2.14146	1.92345	1.83287	1.81284	1.82572	A	A	A	A	A	A	TCCGCTGACTCAGC	chr2	0	MIMAT0035735
rno-miR-196a-3p	1.88459	1.88862	1.87666	2.36669	2.38886	2.30563	A	A	A	A	A	A	TCAGGCAGTTTCTTGT	chr7	0	MIMAT0004737
rno-miR-196a-5p	2.45691	2.76808	2.53684	2.29422	2.28417	2.42781	A	P	P	A	A	A	CCCAACAACATGAAACTACCTA	chr7	0	MIMAT0000871
rno-miR-196b-3p	1.81265	1.92683	1.91737	1.72343	1.6232	1.79156	A	A	A	A	A	A	TGAAGGCAGTGTCGT	chr4	0	MIMAT0017171
rno-miR-196b-5p	2.33857	2.30705	2.19379	2.54952	2.32864	2.74675	A	A	A	A	A	A	CCCAACAACAGGAAACTACC	chr4	0	MIMAT0001082
rno-miR-196c-3p	1.83677	1.84655	1.8432	1.29246	1.25462	1.15679	A	A	A	A	A	A	TCAGGTGGTTTGGTGT	chr10	0	MIMAT0017299
rno-miR-196c-5p	2.46364	2.25244	2.30539	2.76354	2.78911	2.37098	P	A	A	A	A	A	CCCAACAACACGAAACTACCTA	chr10	0	MIMAT0005303
rno-miR-199a-3p	2.06769	2.03375	2.03374	2.38778	2.06633	2.0548	A	A	A	A	A	A	TAACCAATGTGCAGACTACT	chr13	0	MIMAT0004738
rno-miR-199a-5p	1.99727	2.55448	2.9757	2.02165	2.00451	2.01507	A	A	A	A	A	A	GAACAGGTAGTCTGAACAC	chr13	0	MIMAT0000872
rno-miR-19a-3p	2.21366	2.36641	2.17989	2.40739	2.44335	2.33591	A	P	A	A	P	A	TCAGTTTTGCATAGATTTGCA	chr15	0	MIMAT0000789
rno-miR-19a-5p	2.04335	2.03618	2.03836	2.10736	2.35351	2.04997	A	A	A	A	A	A	AGTGCAACTATGCAAAAC	chr15	0	MIMAT0017098
rno-miR-19b-1-5p	1.90362	1.91635	2.9036	1.85209	1.85835	1.87639	A	A	A	A	A	A	CTGGATGCAAACCTGC	chr15	0	MIMAT0017096
rno-miR-19b-2-5p	1.93531	1.92282	1.96643	1.64596	1.70212	1.95204	A	A	A	A	A	A	CTGAACTGCAAATCTGC	chrX	0	MIMAT0017097
rno-miR-19b-3p	2.81309	3.36861	3.31102	2.96715	3.38808	3.47993	P	P	P	A	P	P	TCAGTTTTGCATGGATTTGC	chrX	0	MIMAT0000788
rno-miR-1b	2.72354	2.51859	2.7994	2.19615	2.15794	2.08284	A	A	A	A	A	A	ATACATACTTCTTTACATTCC	chr3	0	MIMAT0037263
rno-miR-200a-3p	1.97108	2.19709	1.98946	1.67062	1.98051	1.97445	A	A	A	A	A	A	ACATCGTTACCAGACAGT	chr5	0	MIMAT0000874
rno-miR-200a-5p	1.81977	1.84252	1.83995	1.75098	1.51199	1.52848	A	A	A	A	A	A	CCAGCACTGTCCGG	chr5	0	MIMAT0017151
rno-miR-200b-3p	1.95738	2.00349	1.95028	2.21145	1.95876	1.99417	A	A	A	A	A	A	GTCATCATTACCAGGCAG	chr5	0	MIMAT0000875
rno-miR-200b-5p	2.16418	2.11373	2.19219	2.18163	1.88729	1.87072	A	A	A	A	A	A	TCCAATGCTGCCCAG	chr5	0	MIMAT0017152
rno-miR-200c-3p	2.37578	1.91138	1.97426	1.72405	1.88738	1.90387	A	A	A	A	A	A	CATCATTACCCGGCA	chr4	0	MIMAT0000873
rno-miR-200c-5p	1.86515	1.85091	1.77206	1.97272	1.85316	1.86512	A	A	A	A	A	A	CAAACACTGCTGGGT	chr4	0	MIMAT0017150
rno-miR-201-3p	1.94075	1.9146	1.86871	2.58695	2.78399	2.56781	A	A	A	A	A	A	CTACACAGAAAGGCGC	chr1	0	MIMAT0017364
rno-miR-201-5p	2.04239	1.95995	2.01388	2.33422	2.01252	2.03101	A	A	A	A	A	A	GAACAATGCCTTACTGAG	chr1	0	MIMAT0012846
rno-miR-202-3p	2.01174	2.03035	2.05833	1.98074	1.71726	1.78867	A	A	A	A	A	A	TTTCCCATGCGCTATAC	chr1	0	MIMAT0017355
rno-miR-202-5p	2.00475	2.01843	1.89772	2.06423	2.03822	1.982	A	A	A	A	A	A	AGAAGTATATGCATAGGAA	chr1	0	MIMAT0012822
rno-miR-203a-3p	2.11368	2.31865	2.11206	1.76347	2.02741	2.11961	A	A	A	A	A	A	CTAGTGGTCCTAAACATT	chr6	0	MIMAT0000876
rno-miR-203a-5p	1.95726	1.95645	1.95617	1.3342	1.10539	1.33843	A	A	A	A	A	A	GTTGAACTGTTAAGAACC	chr6	0	MIMAT0017153
rno-miR-203b-3p	2.00277	2.00023	1.91693	2.19392	2.19009	1.97528	A	A	A	A	A	A	CCAGTGGTTCTTAACAG	chr6	0	MIMAT0017800
rno-miR-203b-5p	1.973	1.94686	1.96736	1.98204	1.95726	2.2037	A	A	A	A	A	A	GTGAAATGTTTAGGACCA	chr6	0	MIMAT0017799
rno-miR-204-3p	1.91503	1.9456	1.85753	2.3164	2.60844	2.41081	A	A	A	A	A	A	AACGTCCCTTTGCCTT	chr1	0	MIMAT0004739
rno-miR-204-5p	1.95841	1.96478	1.96435	2.36644	2.4743	2.36754	A	A	A	A	A	A	AGGCATAGGATGACAAAGGG	chr1	0	MIMAT0000877
rno-miR-205	1.91804	1.95318	1.95064	1.54595	1.44993	1.40943	A	A	A	A	A	A	ACAGACTCCGGTGGA	chr13	0	MIMAT0000878
rno-miR-206-3p	2.04452	2.09763	2.09994	2.19984	2.10273	2.1084	A	A	A	A	A	A	CCACACACTTCCTTAC	chr9	0	MIMAT0000879
rno-miR-206-5p	2.06112	2.12694	2.10843	2.68465	2.11338	2.10708	A	A	A	A	A	A	ATGAGGATATAAAGAAGCATG	chr9	0	MIMAT0017154
rno-miR-207	1.86405	1.8535	1.88746	1.15801	1.14551	1.39763	A	A	A	A	A	A	AAAGGGAGGAGAGCC	chr5	0	MIMAT0003115
rno-miR-208a-3p	2.36103	1.88069	2.37972	1.54896	1.65046	1.8773	A	A	A	A	A	A	GCTTTTTGCTCGTCTT	chr15	0	MIMAT0000880
rno-miR-208a-5p	1.88645	1.88641	1.89112	2.59863	2.38154	2.59921	A	A	A	A	A	A	GTATAACCCGGGCCA	chr15	0	MIMAT0017155
rno-miR-208b-3p	2.03448	2.09163	2.83252	1.46314	1.29308	1.32168	A	A	A	A	A	A	ACCTTTTGTTCGTCTTAT	chr15	0	MIMAT0017845
rno-miR-208b-5p	2.04123	2.06084	1.96113	2.1354	2.22909	1.97133	A	A	A	A	A	A	ATAACGCGAGCAAAAAG	chr15	0	MIMAT0017844
rno-miR-20a-3p	1.93055	1.99027	1.96612	1.9352	1.80455	1.90532	A	A	A	A	A	A	TGTAAGTGCTCGTAATGCAG	chr15	0	MIMAT0000603
rno-miR-20a-5p	4.3206	5.32033	5.86861	4.42919	5.18629	4.83115	P	P	P	P	P	P	CTACCTGCACTATAAGCAC	chr15	0	MIMAT0000602
rno-miR-20b-3p	1.92138	1.89787	1.92136	2.60079	2.70497	2.86137	A	A	A	A	A	A	CCAGAAGTGCTCACAC	chrX	0	MIMAT0003212
rno-miR-20b-5p	3.02408	3.55256	3.19406	2.34269	2.26626	2.35994	P	P	P	A	P	P	CTACCTGCACTATGAGCACT	chrX	0	MIMAT0003211
rno-miR-210-3p	2.08614	2.15087	2.09935	2.1915	2.36668	2.20508	A	A	A	A	A	A	TCAGCCGCTGTCACAC	chr1	0	MIMAT0000881
rno-miR-210-5p	1.97685	1.75513	1.98876	1.56488	1.68221	1.75349	A	A	A	A	A	A	CAGTGTGCTGTGGG	chr1	0	MIMAT0017156
rno-miR-211-3p	6.72178	6.69247	6.60404	6.36392	6.16594	6.36638	P	P	P	P	P	P	CCCCCTTTGCTGTC	chr1	0	MIMAT0017157
rno-miR-211-5p	1.93215	1.97431	1.91963	2.04987	2.21155	1.9539	A	A	A	A	A	A	AGGCAAAGGATGACAAAGGGA	chr1	0	MIMAT0000882
rno-miR-212-3p	1.79295	1.77948	1.71188	1.9965	1.81598	1.82593	A	A	A	A	A	A	TGGCCGTGACTGGA	chr10	0	MIMAT0000883
rno-miR-212-5p	1.99994	1.99391	1.91922	1.6953	1.61975	1.88542	A	A	A	A	A	A	CAGTAAGCAGTCTAGAGC	chr10	0	MIMAT0017158
rno-miR-21-3p	1.91905	1.90799	2.10656	1.61077	1.89482	1.90475	A	A	A	A	A	A	GACAGCCCATCGACT	chr10	0	MIMAT0004711
rno-miR-214-3p	2.83985	2.86184	1.88114	1.78851	1.8367	1.83923	A	A	A	A	A	A	CTGCCTGTCTGTGCC	chr13	0	MIMAT0000885
rno-miR-214-5p	1.98467	2.06264	1.974	2.45347	2.07572	1.99441	A	A	A	A	A	A	AGACACATGACAACTCT	chr13	0	MIMAT0017159
rno-miR-215	1.92391	1.98543	1.938	2.85912	2.56482	2.5458	A	A	A	A	A	A	TGTCTGTCAAATCATAGGT		0	MIMAT0003118
rno-miR-21-5p	5.83152	6.59148	6.24486	5.24054	5.34464	5.35611	P	P	P	P	P	P	TCAACATCAGTCTGATAAGC	chr10	0	MIMAT0000790
rno-miR-216a-3p	1.97221	1.9767	1.89898	1.99331	2.21936	1.99869	A	A	A	A	A	A	CATAATCCCAGAGACCA	chr14	0	MIMAT0017160
rno-miR-216a-5p	1.91895	1.86793	1.95433	1.73706	1.74565	1.7503	A	A	A	A	A	A	TCACAGTTGCCAGCTG	chr14	0	MIMAT0000886
rno-miR-216b-3p	1.94366	1.63343	1.93283	1.96309	1.94522	1.94702	A	A	A	A	A	A	AATCTCTACAAGTAAGTGTG	chr14	0	MIMAT0017847
rno-miR-216b-5p	2.35409	1.86572	2.10417	1.85121	1.84487	1.88681	A	A	A	A	A	A	TCACATTTGCCTGCAG	chr14	0	MIMAT0017846
rno-miR-217-3p	2.04834	2.07337	1.96004	2.42051	2.56344	2.30357	A	A	A	A	A	A	AGGCAATGCATTAGGAAC	chr14	0	MIMAT0017161
rno-miR-217-5p	2.39816	1.91913	1.9096	1.58639	1.79362	1.90446	A	A	A	A	A	A	CCAGTCAGTTCCTGAT	chr14	0	MIMAT0000887
rno-miR-218a-1-3p	1.85027	1.87088	1.77045	1.95506	1.90292	1.88919	A	A	A	A	A	A	GTGCTTGACGGAACC	chr14	0	MIMAT0017162
rno-miR-218a-2-3p	1.80675	1.80152	1.84817	1.71176	1.61587	1.61166	A	A	A	A	A	A	CGCGGTGCTTGACA	chr10	0	MIMAT0004740
rno-miR-218a-5p	1.99683	2.00636	2.01711	2.42221	1.9921	2.02491	A	A	A	A	A	A	ACATGGTTAGATCAAGCACA	chr14	0	MIMAT0000888
rno-miR-218b	2.01732	2.00378	1.95961	1.69057	1.67943	2.00873	A	A	A	A	A	A	TTGTGCTTGATCTAACCA	chr14	0	MIMAT0017838
rno-miR-219a-1-3p	1.91206	1.92902	1.83651	1.71737	1.73083	1.71117	A	A	A	A	A	A	CGGGACGTCCAGAC	chr20	0	MIMAT0004741
rno-miR-219a-2-3p	1.95502	1.98385	1.97047	1.37443	1.57076	1.54759	A	A	A	A	A	A	ACAGATGTCCAGCCACA	chr3	0	MIMAT0005446
rno-miR-219a-5p	2.53889	2.65635	2.53061	2.22162	2.36693	2.65528	P	P	P	A	A	P	AGAATTGCGTTTGGACAATCA	chr3	0	MIMAT0000889
rno-miR-219b	1.83795	1.86192	1.8499	1.23865	1.12745	1.25757	A	A	A	A	A	A	CGAGAATTGTGGCTGG	chr3	0	MIMAT0017882
rno-miR-221-3p	2.86188	2.54828	2.42885	2.07817	2.13306	2.16512	A	A	A	A	A	A	GAAACCCAGCAGACAATGTA	chrX	0	MIMAT0000890
rno-miR-221-5p	2.11648	1.99203	2.00711	2.09275	2.01522	2.38636	A	A	A	A	A	A	GAAATCTACATTGTATGCCA	chrX	0	MIMAT0017163
rno-miR-222-3p	1.89098	1.90794	1.91847	1.17142	1.26835	1.17302	A	A	A	A	A	A	ACCCAGTAGCCAGA	chrX	0	MIMAT0000891
rno-miR-222-5p	1.94127	1.93797	1.90676	2.44248	2.56071	2.49546	A	A	A	A	A	A	ATCTACACTGGCTACTGA	chrX	0	MIMAT0017164
rno-miR-223-3p	2.69231	2.3673	2.21363	2.67709	2.68243	2.77114	A	A	A	A	A	A	GGGGTATTTGACAAACTGACA	chrX	0	MIMAT0000892
rno-miR-223-5p	1.98855	1.98015	1.93817	2.68885	2.57056	2.77205	A	A	A	A	A	A	CAACTCAGCTTGTCAAA	chrX	0	MIMAT0017165
rno-miR-22-3p	4.04513	4.34087	4.16902	3.53384	3.19111	3.0951	P	P	P	P	P	P	ACAGTTCTTCAACTGGCAG	chr10	0	MIMAT0000791
rno-miR-224-3p	1.89743	1.87521	1.88632	1.9921	2.09225	1.87508	A	A	A	A	A	A	TGTAGTCACTAGGGCAC	chr1	0	MIMAT0017200
rno-miR-224-5p	1.9262	1.90577	1.63171	1.98103	1.94015	1.95182	A	A	A	A	A	A	AAACGGAACCACTAGTG	chr1	0	MIMAT0003119
rno-miR-22-5p	1.93234	1.95809	1.94811	1.62909	1.52116	1.67809	A	A	A	A	A	A	TAAAGCTTGCCACTGAAG	chr10	0	MIMAT0003152
rno-miR-23a-3p	5.84397	5.84349	5.86658	5.35976	5.03191	5.1839	P	P	P	P	P	P	GGAAATCCCTGGCAATGT	chr19	0	MIMAT0000792
rno-miR-23a-5p	2.28262	2.18806	2.3809	2.0519	2.17977	2.12143	A	A	A	A	A	A	AAATCCCATCCCCAG	chr19	0	MIMAT0004712
rno-miR-23b-3p	5.87706	5.71767	5.96526	4.24135	4.72434	5.29122	P	P	P	P	P	P	GGTAATCCCTGGCAATGT	chr17	0	MIMAT0000793
rno-miR-23b-5p	2.11106	1.91015	2.0007	1.59665	1.69675	1.90929	A	A	A	A	A	A	AAATCAGCATGCCAGG	chr17	0	MIMAT0017099
rno-miR-24-1-5p	1.93107	1.93385	1.95496	2.49395	2.45531	2.19403	A	A	A	A	A	A	CTGATATCAGCTCAGTAG	chr17	0	MIMAT0003153
rno-miR-24-2-5p	1.85923	1.8702	1.87226	1.92503	1.88219	2.17119	A	A	A	A	A	A	ACTGTTTCAGCTCAGTA	chr19	0	MIMAT0005441
rno-miR-24-3p	6.38508	6.82833	6.56309	6.97801	6.92379	6.99231	P	P	P	P	P	P	CTGTTCCTGCTGAACTGA	chr19	0	MIMAT0000794
rno-miR-25-3p	3.93383	4.16343	4.1179	4.24942	4.10385	4.25279	P	P	P	P	P	P	TCAGACCGAGACAAGTGC	chr12	0	MIMAT0000795
rno-miR-25-5p	1.94023	1.94394	1.95378	1.74202	1.85244	1.84362	A	A	A	A	A	A	GCAATTGCCCGTGTC	chr12	0	MIMAT0004713
rno-miR-26a-3p	2.01365	2.99889	2.62979	1.98722	2.00152	2.00099	A	A	A	A	A	A	GTGCAAGTAACCAAGAA	chr8	0	MIMAT0017100
rno-miR-26a-5p	2.47189	2.41375	2.61001	2.00161	2.3119	2.06927	P	P	P	A	P	P	AGCCTATCCTGGATTA	chr8	0	MIMAT0000796
rno-miR-26b-3p	2.02446	1.98823	1.97006	2.43863	2.30604	2.45866	A	A	A	A	A	A	GAGCCAAGTAATGGAGAACA	chr9	0	MIMAT0004714
rno-miR-26b-5p	3.11968	3.09084	3.186	2.23117	2.86044	2.58811	P	P	P	A	P	P	ACCTATCCTGAATTACTTGAA	chr9	0	MIMAT0000797
rno-miR-27a-3p	2.27974	2.23113	2.19541	2.06107	2.37858	2.53629	A	A	P	A	A	P	GCGGAACTTAGCCACTG	chr19	0	MIMAT0000799
rno-miR-27a-5p	1.87472	1.86471	1.93129	1.69626	1.67257	1.68513	A	A	A	A	A	A	TGCTCACAAGCAGCTA	chr19	0	MIMAT0004715
rno-miR-27b-3p	3.42794	3.45837	3.48488	3.02559	3.24482	2.78091	P	P	P	A	P	P	GCAGAACTTAGCCACTGT	chr17	0	MIMAT0000798
rno-miR-27b-5p	1.97393	1.93061	1.97532	2.17508	1.96419	1.97026	A	A	A	A	A	A	CTGTTCACCAATCAGC	chr17	0	MIMAT0017101
rno-miR-28-3p	1.93796	1.9748	1.86797	1.72894	1.62996	1.88213	A	A	A	A	A	A	TCCAGGAGCTCACA	chr11	0	MIMAT0004716
rno-miR-28-5p	2.01499	2.02247	2.05316	1.29226	1.28769	1.04896	A	A	A	A	A	A	CTCAATAGACTGTGAGCTCC	chr11	0	MIMAT0000800
rno-miR-290	2.07493	2.09673	2.16757	1.02583	1.29254	1.15536	A	A	A	A	A	A	TGCCCCCATAGTTTGA	chr1	0	MIMAT0000893
rno-miR-291a-3p	2.03093	2.07628	2.0443	2.45657	2.50686	2.4076	A	A	A	A	A	A	GGCACACAAAGTGGAAGCAC	chr1	0	MIMAT0000895
rno-miR-291a-5p	2.44219	1.87788	2.41394	1.64337	1.48314	1.85894	A	A	A	A	A	A	AGAGAGGGCCTCCAC	chr1	0	MIMAT0000894
rno-miR-291b	2.09725	2.10131	2.04849	2.38942	2.10199	2.10403	A	A	A	A	A	A	ACTAACAAAATGGATGCAC	chr1	0	MIMAT0017822
rno-miR-292-3p	1.89763	1.92381	1.89764	2.12346	2.32028	1.90966	A	A	A	A	A	A	ACACTCAAAACCTGGCGGC	chr1	0	MIMAT0000897
rno-miR-292-5p	1.0532	2.03379	2.03027	2.00873	1.5033	1.02327	A	A	A	A	A	A	CAAAAGAGCCCCCAG	chr1	0	MIMAT0000896
rno-miR-293-3p	1.90053	1.90003	1.9461	1.6063	1.69987	1.91225	A	A	A	A	A	A	ACACTGCAAACTTTGCG	chr1	0	MIMAT0017365
rno-miR-293-5p	1.96869	1.95264	1.96706	2.3857	1.96075	1.98077	A	A	A	A	A	A	AAAGTGTCACACAGTTTG	chr1	0	MIMAT0012847
rno-miR-294	1.91675	1.93206	1.92824	1.17942	1.23101	1.09058	A	A	A	A	A	A	AGATAGGGCCTCCAT	chr1	0	MIMAT0012848
rno-miR-295-3p	1.94321	1.96348	1.93731	1.65972	1.75524	1.90841	A	A	A	A	A	A	ACACCCAAAAGTAGTAGC	chr1	0	MIMAT0017366
rno-miR-295-5p	1.91014	1.92112	2.43243	1.92056	1.47621	1.91421	A	A	A	A	A	A	AGAAGTGTGCCCCAC	chr1	0	MIMAT0012849
rno-miR-296-3p	1.81742	1.78839	1.64839	1.97468	1.83305	1.84897	A	A	A	A	A	A	GGAGAGCCTCCAC	chr3	0	MIMAT0004742
rno-miR-296-5p	1.92119	2.10019	2.11189	1.91742	1.89823	1.89399	A	A	A	A	A	A	ACAGGATTGAGGGGGGG	chr3	0	MIMAT0000898
rno-miR-297	1.81782	1.9751	1.96374	2.01228	1.98078	1.96719	A	A	A	A	A	A	CATGCATACATGCACACA	chr10	0	MIMAT0000899
rno-miR-298-3p	1.92377	1.96144	1.96514	2.62685	2.65117	2.99518	A	A	A	A	A	A	AGCAGAGAGAAGGCTAG	chr3	0	MIMAT0017166
rno-miR-2985	2.00015	1.98648	2.01962	2.36832	2.06981	1.97893	A	A	A	A	A	A	GGGTAGGTGGGATACT	chr2	0	MIMAT0017891
rno-miR-298-5p	1.92622	1.80627	1.83816	1.95829	1.9557	1.91216	A	A	A	A	A	A	GGGAAGAACAGCCCTC	chr3	0	MIMAT0000900
rno-miR-299a-3p	1.81589	1.7911	1.74981	1.91772	1.84362	1.84534	A	A	A	A	A	A	AGCGGTTTACCGTCC	chr6	0	MIMAT0017167
rno-miR-299a-5p	1.94595	1.96165	1.6832	2.10812	1.96127	1.96909	A	A	A	A	A	A	ATGTATGTGGGACGGTAAAC	chr6	0	MIMAT0000901
rno-miR-299b-3p	1.912	1.95793	1.94176	2.48984	2.23071	2.44435	A	A	A	A	A	A	GTTTACCGTCCCACA	chr6	0	MIMAT0017834
rno-miR-299b-5p	1.85315	1.65315	1.8082	1.86992	1.83193	1.85913	A	A	A	A	A	A	GTATGTGGGACGGTAA	chr6	0	MIMAT0017833
rno-miR-29a-3p	6.13152	6.21415	5.42005	2.2614	3.72536	4.33376	P	P	P	P	P	P	TAACCGATTTCAGATGGTGC	chr4	0	MIMAT0000802
rno-miR-29a-5p	2.11216	2.1371	2.106	2.36842	2.39136	2.07949	A	A	A	A	A	A	CTGAACACCAAAAGAAATCAGT	chr4	0	MIMAT0004718
rno-miR-29b-1-5p	2.25914	2.25332	2.20129	2.71472	2.20425	2.18779	A	A	A	A	A	A	AAATCTAAACCACCATATGAAA	chr4	0	MIMAT0005445
rno-miR-29b-3p	2.57316	2.60119	3.015	2.12662	2.41892	2.10098	P	P	P	A	A	P	AACACTGATTTCAAATGGTGCT	chr4	0	MIMAT0000801
rno-miR-29b-5p	2.01627	1.98554	1.97108	1.89925	1.70092	1.87319	A	A	A	A	A	A	CTAAGCCACCATGTGA	chr13	0	MIMAT0004717
rno-miR-29c-3p	2.77662	2.73129	2.42304	2.05514	2.10234	2.18397	A	A	A	A	A	A	TAACCGATTTCAAATGGTGCTA	chr13	0	MIMAT0000803
rno-miR-29c-5p	1.97325	1.96508	1.94952	2.67186	2.36825	2.57365	A	A	A	A	A	A	GAACACCAGGAGAAATCGGTC	chr13	0	MIMAT0003154
rno-miR-300-3p	2.71449	2.87821	2.86386	1.67766	1.8684	1.96579	A	A	A	A	A	A	GAAGAGAGCTTGCCCTTG	chr6	0	MIMAT0000902
rno-miR-300-5p	4.0397	3.66423	3.08501	5.86823	5.86614	5.20909	P	P	P	P	P	P	ACAAAGGATAACCTCTCTTCAA	chr6	0	MIMAT0004743
rno-miR-301a-3p	2.52479	2.62836	2.04263	2.47936	2.60734	2.7415	P	P	P	A	P	P	GCTTTGACAATACTATTGCAC	chr10	0	MIMAT0000552
rno-miR-301a-5p	2.01788	1.97328	1.68345	2.3111	2.03574	1.97903	A	A	A	A	A	A	GTAGTGCAATAAAGTCAGA	chr10	0	MIMAT0017026
rno-miR-301b-3p	2.00167	2.00488	2.04031	2.06295	2.31372	2.05482	A	A	A	A	A	A	GCTTTGACAATACCATTGCA	chr11	0	MIMAT0005304
rno-miR-301b-5p	1.93703	1.91502	1.97976	1.23978	1.47887	1.13644	A	A	A	A	A	A	AGTAGTGCAACCTAGTCA	chr11	0	MIMAT0017300
rno-miR-3064-3p	2.17284	1.86254	1.87909	1.65436	1.86157	1.86217	A	A	A	A	A	A	TGTAAGGTGTTGCAGTG	chr10	0	MIMAT0035738
rno-miR-3064-5p	1.98536	2.02097	1.81476	1.97322	2.0179	1.99263	A	A	A	A	A	A	TTTGCACACCACAACA	chr10	0	MIMAT0035737
rno-miR-3065-3p	2.08802	2.31793	2.08711	2.46265	2.22217	2.23766	A	A	A	A	A	A	TCCCCAACAATATCCTG	chr10	0	MIMAT0017840
rno-miR-3065-5p	1.94981	1.92997	2.94666	1.12534	1.1084	1.11524	A	A	A	A	A	A	AGCATCAGTGATTTTGTTG	chr10	0	MIMAT0017839
rno-miR-3068-3p	1.91632	1.94743	1.51775	1.9733	1.93623	1.98065	A	A	A	A	A	A	TGTTGGAGTACTGCAATT	chr6	0	MIMAT0024846
rno-miR-3068-5p	1.90242	1.86823	1.90907	2.16928	2.7905	2.23727	A	A	A	A	A	A	TGGTTAGAACTTGCATGA	chr6	0	MIMAT0024845
rno-miR-3072	1.96344	1.95688	1.96923	1.55356	1.66045	1.66482	A	A	A	A	A	A	AAGAAGGCTTCCTGGA	chr6	0	MIMAT0025071
rno-miR-3074	1.95962	1.84912	1.86785	1.75118	1.54587	1.84011	A	A	A	A	A	A	CGGTGCCTACTGAGC	chr17	0	MIMAT0017815
rno-miR-3075	2.11353	1.9838	1.84454	1.65707	1.83659	1.82389	A	A	A	A	A	A	CTTGTCCTTGGCTGC	chr16	0	MIMAT0025057
rno-miR-3084a-3p	1.83105	1.84841	1.84225	1.66413	1.52644	1.81167	A	A	A	A	A	A	TGTCTGAAGGGGACTG	chr19	0	MIMAT0035740
rno-miR-3084a-5p	1.99122	1.99573	2.02829	1.99579	2.15617	2.23296	A	A	A	A	A	A	TACTCTGCTAATGAACCTT	chr19	0	MIMAT0035739
rno-miR-3084b-5p	2.09943	2.08904	2.29629	2.65173	2.66948	2.68313	A	A	A	A	A	A	ACTCTGCTAATTAACCTTCA	chr6	0	MIMAT0035741
rno-miR-3084c-3p	2.86252	1.8552	1.92679	1.85209	1.82646	1.83089	A	A	A	A	A	A	TTGTCTGAAGGGAACTG	chr5	0	MIMAT0035744
rno-miR-3084c-5p	2.06639	2.04456	2.06262	2.27918	2.07846	2.1188	A	A	A	A	A	A	CTCTGCTAATTAACCTTCA	chr5	0	MIMAT0035743
rno-miR-3085	1.93368	1.89124	1.95194	1.72608	1.80925	1.78518	A	A	A	A	A	A	GAGGGGGCCATAGC	chr1	0	MIMAT0017805
rno-miR-3099	3.16225	3.36407	3.15411	3.23409	3.64	3.71299	P	P	P	P	P	P	TCCCCAACCTCTTTCT	chr1	0	MIMAT0025048
rno-miR-30a-3p	2.28338	2.40697	2.34434	2.00365	1.97537	2.05652	A	A	A	A	A	A	GCTGCAAACATCCGACT	chr9	0	MIMAT0000809
rno-miR-30a-5p	2.62402	2.33611	2.11221	1.93792	2.16162	2.22368	A	A	A	A	A	A	CTTCCAGTCGAGGATG	chr9	0	MIMAT0000808
rno-miR-30b-3p	2.22306	2.15613	2.11836	2.65757	2.87959	2.76784	A	A	A	A	A	A	GACGTAAACATCCACATCCCA		0	MIMAT0004721
rno-miR-30b-5p	1.92639	1.92689	1.9031	1.80866	1.81614	1.92852	A	A	A	A	A	A	AGCTGAGTGTAGGATGT		0	MIMAT0000806
rno-miR-30c-1-3p	2.55402	2.58853	3.18747	4.2307	4.6634	4.39885	P	P	P	P	P	P	GGAGTAAACAACCCTCTCC	chr5	0	MIMAT0004719
rno-miR-30c-2-3p	5.0565	4.87737	4.37403	5.43463	4.96953	5.60616	P	P	P	P	P	P	AGAGTAAACAGCCTTCTCC	chr9	0	MIMAT0005442
rno-miR-30c-5p	1.975	2.01362	1.98525	2.47874	2.48579	2.33329	A	A	A	A	A	A	GCTGAGAGTGTAGGATGT	chr9	0	MIMAT0000804
rno-miR-30d-3p	1.99819	1.97704	1.99836	2.70275	2.98893	2.99746	A	A	A	A	A	A	GCAGCAAACATCTGACTGA	chr7	0	MIMAT0004722
rno-miR-30d-5p	2.70921	2.95257	2.05254	1.84265	1.98996	2.15058	A	A	A	A	A	A	CTTCCAGTCGGGGA	chr7	0	MIMAT0000807
rno-miR-30e-3p	1.95314	1.95473	1.97127	1.13999	1.31686	1.39324	A	A	A	A	A	A	GCTGTAAACATCCGACTG	chr5	0	MIMAT0004720
rno-miR-30e-5p	2.0007	2.38219	2.03563	1.92492	1.9453	2.01562	A	A	A	A	A	A	CTTCCAGTCAAGGATGT	chr5	0	MIMAT0000805
rno-miR-3102	1.83412	1.82985	1.74955	1.93968	1.88298	1.83996	A	A	A	A	A	A	TGGCTGGGGCAGG	chr1	0	MIMAT0025051
rno-miR-3120	1.86573	2.3246	1.94255	1.89797	1.90147	1.90292	A	A	A	A	A	A	TGCCTGTCTACACTTGC	chr13	0	MIMAT0017900
rno-miR-31a-3p	1.98091	1.96693	1.97227	2.4429	2.02336	1.97242	A	A	A	A	A	A	GATGGCAATATGTTGGCAT	chr5	0	MIMAT0017102
rno-miR-31a-5p	1.97894	1.96959	2.01345	1.67402	1.56282	1.49706	A	A	A	A	A	A	CAGCTATGCCAGCATCT	chr5	0	MIMAT0000810
rno-miR-31b	1.9827	1.8425	2.17499	1.76333	1.82388	1.83354	A	A	A	A	A	A	AGGCAAGATGCTGGC	chr5	0	MIMAT0017816
rno-miR-320-3p	2.32723	2.35745	2.49158	2.09662	2.36327	2.16472	A	A	A	A	A	P	TCGCCCTCTCAAC	chr15	0	MIMAT0000903
rno-miR-320-5p	1.84562	1.94562	1.88796	1.83748	1.42867	1.85812	A	A	A	A	A	A	GGAAGAACCGGGAAG	chr15	0	MIMAT0017168
rno-miR-322-3p	2.1908	1.92464	1.84554	1.79989	1.61598	1.81922	A	A	A	A	A	A	TGTTGCAGCGCTTC	chrX	0	MIMAT0000547
rno-miR-322-5p	2.16786	2.12068	2.13917	1.12653	1.81217	1.12421	A	A	A	A	A	A	TCCAAAACATGAATTGCTGCT	chrX	0	MIMAT0001619
rno-miR-323-3p	1.92026	1.92851	1.93305	2.53495	2.63367	2.63346	A	A	A	A	A	A	AGAGGTCGACCGTGTAATGT	chr6	0	MIMAT0000550
rno-miR-323-5p	1.92455	1.92824	1.84805	1.71568	1.73051	1.83312	A	A	A	A	A	A	GCGAACGCGCCACG	chr6	0	MIMAT0004637
rno-miR-32-3p	4.28275	4.02807	4.36605	6.66628	6.73814	6.03401	P	P	P	P	P	P	AATATCACACACACTAAATTG	chr5	0	MIMAT0017103
rno-miR-324-3p	1.95788	1.94015	1.97082	1.74251	1.75593	1.8496	A	A	A	A	A	A	CCAGCAGCACCTGGGG	chr10	0	MIMAT0000554
rno-miR-324-5p	2.61417	2.13149	2.01358	1.90063	2.05475	2.05548	A	A	A	A	A	A	ACACCAATGCCCTAGGG	chr10	0	MIMAT0000553
rno-miR-325-3p	1.9116	1.70885	1.79259	1.91454	1.94116	1.9052	A	A	A	A	A	A	TTGATAGGAGGTGCTCA	chrX	0	MIMAT0004639
rno-miR-325-5p	1.95512	1.94291	1.95814	1.9693	1.99574	2.16117	A	A	A	A	A	A	ACACTTACTGAGCACCTA	chrX	0	MIMAT0000557
rno-miR-32-5p	2.02119	1.94981	2.02595	2.52374	2.65656	2.73777	A	A	A	A	A	A	TGCAACTTAGTAATGTGCAA	chr5	0	MIMAT0000811
rno-miR-326-3p	1.93806	1.92721	1.9235	1.48488	1.01387	1.11908	A	A	A	A	A	A	ACTGGAGGAAGGGCCCA	chr1	0	MIMAT0000560
rno-miR-326-5p	1.91462	2.36337	1.885	1.48495	1.8672	1.86243	A	A	A	A	A	A	TTCACAAAGGCCCTGC	chr1	0	MIMAT0017028
rno-miR-327	5.16628	5.08907	4.79801	5.31097	5.33319	5.1085	P	P	P	P	P	P	ACCCTCATGCCCCT	chr20	0	MIMAT0000561
rno-miR-328a-3p	4.31905	4.05394	4.32816	5.01165	4.60971	5.01601	P	P	P	P	P	P	ACGGAAGGGCAGAGAGGGC	chr19	0	MIMAT0000564
rno-miR-328a-5p	3.6848	3.66745	3.2863	3.25986	3.43051	3.14324	P	P	P	P	P	P	TGAGCCCCTCCTGC	chr19	0	MIMAT0017029
rno-miR-328b-3p	1.82015	1.81673	1.84843	1.64753	1.81339	1.82363	A	A	A	A	A	A	TAGGGCAGAGAGGGC	chr14	0	MIMAT0017904
rno-miR-329-3p	1.93688	1.95124	1.84072	2.20015	1.94499	1.93892	A	A	A	A	A	A	AAAAAGGTTAGCTGGGTGTG	chr6	0	MIMAT0000566
rno-miR-329-5p	1.96227	1.89825	1.95911	2.62907	2.21271	2.42163	A	A	A	A	A	A	GAAACAGAGACCCAGA	chr6	0	MIMAT0017031
rno-miR-330-3p	1.81841	1.82736	1.84006	1.72201	1.61876	1.53689	A	A	A	A	A	A	TCTCTGCAGGCCCT	chr1	0	MIMAT0000568
rno-miR-330-5p	1.86024	1.66337	1.93471	1.36734	1.26284	1.36568	A	A	A	A	A	A	GCCTAAGACACAGGCCC	chr1	0	MIMAT0004641
rno-miR-331-3p	1.93696	1.7334	1.88473	1.09053	1.19639	1.20878	A	A	A	A	A	A	TTCTAGGATAGGCCCAGGG	chr7	0	MIMAT0000570
rno-miR-331-5p	2.11092	2.11056	2.14917	2.75271	2.50341	2.73087	A	A	A	A	A	A	AACAAACCCAAACAAGAC	chr7	0	MIMAT0017033
rno-miR-33-3p	2.12223	1.90151	1.9112	1.89142	1.70409	1.81569	A	A	A	A	A	A	TGATGCACTGTGGAAAC	chr7	0	MIMAT0017104
rno-miR-335	2.17474	2.00908	2.26306	2.04061	1.98966	1.98771	A	A	A	A	A	A	ACATTTTTCGTTATTGCTCT		0	MIMAT0000575
rno-miR-33-5p	2.00368	2.0343	2.06194	2.26389	2.05133	2.05133	A	A	A	A	A	A	TGCAATGCAACTACAATGCAC	chr7	0	MIMAT0000812
rno-miR-336-3p	1.93733	1.91914	1.91553	2.16902	1.92113	1.9455	A	A	A	A	A	A	TCACATCCCTTCATGGA	chr10	0	MIMAT0017034
rno-miR-336-5p	1.91867	1.97275	1.97224	2.38655	2.47371	2.72429	A	A	A	A	A	A	AGACTAGATATGGAAGGGTGA	chr10	0	MIMAT0000576
rno-miR-337-3p	2.06061	2.37763	2.02329	2.02195	1.95966	1.95024	A	A	A	A	A	A	AAAGGCATCATATAGGAGCTG	chr6	0	MIMAT0000577
rno-miR-337-5p	2.13033	1.92791	1.93705	1.73232	1.69009	1.94338	A	A	A	A	A	A	ATCAACTCCTGCATGAC	chr6	0	MIMAT0017035
rno-miR-338-3p	2.10967	2.09286	2.04786	2.68632	2.76793	2.91815	A	A	A	A	A	A	TCAACAAAATCACTGATGCTGGA	chr10	0	MIMAT0000581
rno-miR-338-5p	1.89181	1.91924	1.91235	1.6941	1.61097	1.6042	A	A	A	A	A	A	CACTCAGCACCAGGA	chr10	0	MIMAT0004646
rno-miR-339-3p	1.79126	2.38359	1.83324	1.45638	1.38888	1.80809	A	A	A	A	A	A	TGGCTCTGTCGTCG	chr12	0	MIMAT0004648
rno-miR-339-5p	1.78469	1.79451	1.79244	1.17641	1.36739	1.46508	A	A	A	A	A	A	CGTGAGCTCCTGGA	chr12	0	MIMAT0000583
rno-miR-340-3p	1.97404	2.01328	2.17676	1.78641	1.67059	1.7909	A	A	A	A	A	A	GGCTATAAAGTAACTGAGACGG	chr10	0	MIMAT0000585
rno-miR-340-5p	2.01857	2.05354	2.0415	2.33156	2.1065	2.07812	A	A	A	A	A	A	AATCAGTCTCATTGCTTTA	chr10	0	MIMAT0004650
rno-miR-341	4.03575	4.22153	4.12433	2.52037	2.19997	2.07132	P	P	P	P	P	P	ACCGACCGACCGATC	chr6	0	MIMAT0000587
rno-miR-342-3p	1.90631	1.87721	1.7027	2.38988	2.41263	2.40398	A	A	A	A	A	A	ACGGGTGCGATTTCTGT	chr6	0	MIMAT0000589
rno-miR-342-5p	1.88889	2.00309	2.00445	2.22179	1.98959	2.04195	A	A	A	A	A	A	CTCAATCACAGATAGCACC	chr6	0	MIMAT0004652
rno-miR-343	1.79589	1.80077	1.81954	2.11585	2.10849	2.3034	A	A	A	A	A	A	TCTGGGCACACGGAG	chr1	0	MIMAT0000591
rno-miR-344a-3p	1.89457	1.86098	1.89429	1.5855	1.4526	1.6998	A	A	A	A	A	A	ACAGTCAGGCTTTGGCT	chr1	0	MIMAT0000592
rno-miR-344a-5p	1.92062	1.8716	1.90962	1.60477	1.6861	1.60267	A	A	A	A	A	A	AATCTAGCCAGGAGCC	chr1	0	MIMAT0004654
rno-miR-344b-3p	1.83266	1.86008	1.8692	1.10632	1.09395	1.4643	A	A	A	A	A	A	ACAGTCGGGCTTTGG	chr1	0	MIMAT0017812
rno-miR-344b-5p	2.41446	2.4315	2.47447	2.00651	2.01977	2.01665	A	A	A	A	A	A	GAATATAACCAGCAGCCT	chr1	0	MIMAT0017811
rno-miR-344g	1.83694	1.837	1.89872	1.24583	1.04878	1.16149	A	A	A	A	A	A	GACTCCTGCCAGGA	chr1	0	MIMAT0025052
rno-miR-344i	1.84615	1.83844	1.9679	1.66678	1.87752	1.86089	A	A	A	A	A	A	TGCAGTCAAGCCCTG	chr1	0	MIMAT0025049
rno-miR-345-3p	1.90244	1.8585	1.92772	1.34928	1.16175	1.10118	A	A	A	A	A	A	TCTCCAGACCCCT	chr6	0	MIMAT0004655
rno-miR-345-5p	1.92997	1.721	1.88123	1.93705	1.92477	1.91475	A	A	A	A	A	A	GCACTGGACTAGGGGT	chr6	0	MIMAT0000594
rno-miR-346	1.86357	1.8302	1.87505	2.48297	2.36053	2.34002	A	A	A	A	A	A	AGAGGCAGGCACTCA	chr16	0	MIMAT0000596
rno-miR-347	1.99457	1.91708	1.98015	1.81551	1.83048	1.82414	A	A	A	A	A	A	TGGGCGACCCAGA		0	MIMAT0000598
rno-miR-3473	11.2443	10.6181	11.3722	11.9151	11.3155	11.7579	P	P	P	P	P	P	TAGCCATCTCTCCAGC	chr13	0	MIMAT0024853
rno-miR-349	1.87842	1.94664	1.87503	2.04159	2.211	2.82628	A	A	A	A	A	A	AGAGGTTAAGACAGCAGGGC	chr7	0	MIMAT0000599
rno-miR-34a-3p	1.96627	1.95037	1.96716	1.34345	1.32129	1.63323	A	A	A	A	A	A	TAGGGCAGTATACTTGCT	chr5	0	MIMAT0017106
rno-miR-34a-5p	5.58244	6.12002	5.91131	6.17024	6.27509	6.83411	P	P	P	P	P	P	ACAACCAGCTAAGACACTGC	chr5	0	MIMAT0000815
rno-miR-34b-3p	1.9174	1.87949	1.81177	1.91436	1.97318	1.86397	A	A	A	A	A	A	GATGGCAGTGGAGTTA	chr8	0	MIMAT0017105
rno-miR-34b-5p	2.70729	2.71726	2.61876	3.27094	3.26763	3.25218	A	A	A	A	A	A	ACAATCAGCTAATTACACTGCC	chr8	0	MIMAT0000813
rno-miR-34c-3p	1.7926	1.77323	1.80508	1.57739	1.6968	1.58573	A	A	A	A	A	A	CCTGGCTGTGTGG	chr8	0	MIMAT0004723
rno-miR-34c-5p	2.04441	2.15474	2.0712	2.11921	2.15167	2.27909	A	A	A	A	A	A	GCAATCAGCTAACTACACTG	chr8	0	MIMAT0000814
rno-miR-350	1.93319	1.93472	1.90091	2.19815	1.96584	1.96575	A	A	A	A	A	A	GTGAAAGTGTATGGGCTT	chr13	0	MIMAT0000604
rno-miR-351-3p	1.83252	1.82447	1.86259	1.94893	1.84849	1.85178	A	A	A	A	A	A	GTTCCCAGGCGCC	chrX	0	MIMAT0017041
rno-miR-351-5p	1.86067	1.86039	1.68275	1.9058	1.99898	1.87082	A	A	A	A	A	A	TCAGGCTCAAAGGGCTC	chrX	0	MIMAT0000608
rno-miR-352	2.31116	2.20849	2.16426	2.06789	2.0354	2.15423	A	A	A	A	A	A	TACTATGCAACCTACTAC		0	MIMAT0000610
rno-miR-3541	1.82329	1.82553	1.81579	1.52268	1.63695	1.79729	A	A	A	A	A	A	TGCAGTGAGGGGGA	chr2	0	MIMAT0017795
rno-miR-3542	1.89844	1.9145	1.48345	2.58248	2.52527	1.39856	A	A	A	A	A	A	CTGCAAGGAAAGAAGAG	chr17	0	MIMAT0017796
rno-miR-3543	1.98024	1.98389	1.96632	2.16982	2.33674	1.96813	A	A	A	A	A	A	TTTGAACCATCACTCGA	chr6	0	MIMAT0017797
rno-miR-3544	1.88776	1.83241	1.89245	1.35453	1.5692	1.424	A	A	A	A	A	A	GGGAACGGCGTCA	chr6	0	MIMAT0017798
rno-miR-3546	2.1333	1.82787	2.14775	1.84521	1.8455	1.78991	A	A	A	A	A	A	GTGAGCTTTTGGCCC	chr15	0	MIMAT0017801
rno-miR-3547	1.8516	1.87221	1.88218	2.31094	1.88569	1.84655	A	A	A	A	A	A	ATCTGAGAGAGGGGTG	chr10	0	MIMAT0017802
rno-miR-3548	1.87246	2.14978	2.1613	1.87182	1.83298	1.84304	A	A	A	A	A	A	GGCATCTTACCGGAC	chr5	0	MIMAT0017806
rno-miR-3549	1.99456	1.79919	1.80578	1.69556	1.78602	1.57014	A	A	A	A	A	A	GGGTCTTTGCGGG	chr10	0	MIMAT0017807
rno-miR-3550	2.32225	1.94081	1.85269	1.53212	1.8402	1.78747	A	A	A	A	A	A	CTAGGGCAGGGATGG	chr19	0	MIMAT0017808
rno-miR-3551-3p	2.05342	1.86762	1.98933	1.63776	1.83258	1.89918	A	A	A	A	A	A	TTTACCCACCATGGTG	chrX	0	MIMAT0017810
rno-miR-3551-5p	2.06445	2.23582	2.1863	1.63051	2.08238	2.04112	A	A	A	A	A	A	ATGTCAAAAACACCATGG	chrX	0	MIMAT0017809
rno-miR-3552	2.15977	1.83839	2.35885	1.83289	1.82987	1.83979	A	A	A	A	A	A	AGGGAAGTGGGCCT	chrX	0	MIMAT0017813
rno-miR-3553	1.9478	1.98625	2.11577	1.15405	1.16312	1.15256	A	A	A	A	A	A	TATGGCACTGGTAGAATTC	chr4	0	MIMAT0017814
rno-miR-3556a	1.96345	1.93926	2.33976	1.75983	1.89112	1.96301	A	A	A	A	A	A	TAGCACCATCTGAAATCG	chr4	0	MIMAT0017821
rno-miR-3556b	1.97221	2.006	1.98553	2.3253	2.43091	2.31932	A	A	A	A	A	A	TAGCACCATTTGAAATCG	chr13	0	MIMAT0017818
rno-miR-3557-3p	2.00453	1.97581	2.00184	2.18789	2.10181	2.19373	A	A	A	A	A	A	CTCCTGACTCCAGGT	chr18	0	MIMAT0017820
rno-miR-3557-5p	1.85201	1.86372	1.87974	1.14106	1.13991	1.22271	A	A	A	A	A	A	ACTGGACTTGGAGTCA	chr18	0	MIMAT0017819
rno-miR-3558-3p	2.7799	2.63236	2.51757	2.19249	2.01485	2.61257	P	P	P	A	P	P	ACATAGAAACCCTCCAC	chr6	0	MIMAT0017826
rno-miR-3558-5p	1.81975	1.80677	1.88209	1.12202	1.02509	1.4961	A	A	A	A	A	A	GGCACTGTGGGATG	chr6	0	MIMAT0017825
rno-miR-3559-3p	1.94175	1.93597	1.94796	1.71348	1.83895	1.75008	A	A	A	A	A	A	CACGACAGACTCAGTA	chrX	0	MIMAT0017828
rno-miR-3559-5p	1.94161	1.9447	1.98587	2.39748	1.93367	1.97487	A	A	A	A	A	A	TCATGTAGTACTAAGTCTGTC	chrX	0	MIMAT0017827
rno-miR-3560	1.60954	1.77064	1.8167	1.80038	1.91504	1.81325	A	A	A	A	A	A	AATGCACCCGGGC	chrX	0	MIMAT0017829
rno-miR-3561-3p	1.8412	1.85508	1.87081	1.03232	1.14182	1.12305	A	A	A	A	A	A	TCTGAGTGTCTACCCTG	chr7	0	MIMAT0017831
rno-miR-3561-5p	1.89936	1.94767	2.12925	1.91701	1.71912	1.90317	A	A	A	A	A	A	TCTACCCTGGATTGACA	chr7	0	MIMAT0017830
rno-miR-3562	2.51026	2.65177	2.6426	2.17843	2.69674	2.45575	P	P	P	A	P	A	TCCCATCCAGCCACT	chr10	0	MIMAT0017832
rno-miR-3564	3.4397	3.48089	3.03678	4.96434	4.63098	4.44045	P	P	P	P	P	P	CTTCCCTCTTTGCATTT	chr19	0	MIMAT0017837
rno-miR-3566	1.8712	1.88627	1.90197	2.6989	2.40912	2.67793	A	A	A	A	A	A	GGTAGTTCATTGTTAGGC	chr17	0	MIMAT0017841
rno-miR-3568	2.18636	1.78581	1.84518	1.77401	1.7963	1.81598	A	A	A	A	A	A	CTGCTTCTGCACGG	chr10	0	MIMAT0017848
rno-miR-3569	2.11784	1.85976	1.86062	1.71463	1.6615	1.82932	A	A	A	A	A	A	GACCTGAGTCTGCTGT	chr1	0	MIMAT0017849
rno-miR-3570	1.84594	1.88414	1.69345	1.98087	1.88887	1.90214	A	A	A	A	A	A	ACCATCGACCGTTGA	chr13	0	MIMAT0017850
rno-miR-3571	2.02616	2.00242	1.95077	1.84123	1.76816	1.65868	A	A	A	A	A	A	TATGGAATGTAAAGAAGTGTG	chr18	0	MIMAT0017851
rno-miR-3572	2.10143	2.27255	1.89611	1.89183	1.8748	1.86509	A	A	A	A	A	A	CTGGGGAAAAAAGGG	chr1	0	MIMAT0017853
rno-miR-3573-3p	1.91135	1.89664	1.94135	1.27527	1.27894	1.38923	A	A	A	A	A	A	ATGGGAGGGGGCAG	chrX	0	MIMAT0017857
rno-miR-3573-5p	1.97356	1.95169	1.95643	2.3056	1.99673	1.95316	A	A	A	A	A	A	TCCTTTCTATCACTGCCC	chrX	0	MIMAT0017856
rno-miR-3574	1.81459	1.82516	1.81418	1.71721	1.62765	1.80579	A	A	A	A	A	A	CTGTGCGTGTGACA	chr1	0	MIMAT0017860
rno-miR-3575	1.84609	1.67596	1.87957	1.8464	1.9035	1.88382	A	A	A	A	A	A	CTCGTCTTACCCAGC	chr4	0	MIMAT0017861
rno-miR-3576	2.49578	2.78072	2.65036	2.03428	1.98793	1.99357	A	A	A	A	A	A	GGAGAAATTATCCTTGGT	chr6	0	MIMAT0017862
rno-miR-3577	1.86451	1.87537	1.87608	1.27561	1.39192	1.50476	A	A	A	A	A	A	CTAAGGGCCAAGAGG	chr10	0	MIMAT0017863
rno-miR-3578	2.05657	2.01794	1.69579	2.07421	2.02733	2.01246	A	A	A	A	A	A	AGATCGACCGTGTTATATT	chr6	0	MIMAT0017866
rno-miR-3579	1.99435	2.03607	2.07275	1.29806	1.01483	1.0106	A	A	A	A	A	A	TGGTTGACCATAGAACAT	chr6	0	MIMAT0017867
rno-miR-3580-3p	2.0227	2.27251	2.37036	2.02183	2.08612	2.04892	A	A	A	A	A	A	TCTACTCATACTACCCTAGT	chrX	0	MIMAT0017869
rno-miR-3580-5p	2.08573	2.10119	2.10671	2.20356	2.06918	2.29735	A	A	A	A	A	A	GTCACCAGAATAAGTACAA	chrX	0	MIMAT0017868
rno-miR-3583-3p	1.98242	1.95706	1.94564	1.15332	1.26414	1.38099	A	A	A	A	A	A	CTGCATGAAGAGAGAAG	chr5	0	MIMAT0017874
rno-miR-3583-5p	1.95224	1.9236	1.99329	1.02428	1.54933	1.11795	A	A	A	A	A	A	AACGTGATCTGAACTCTT	chr5	0	MIMAT0017873
rno-miR-3584-3p	1.86795	1.8552	1.87278	2.39226	2.50771	2.56228	A	A	A	A	A	A	GGGATCCAGAGATGC	chr1	0	MIMAT0017876
rno-miR-3584-5p	10.2286	10.4472	10.6279	7.00427	7.91088	8.59569	P	P	P	P	P	P	GCCTCCTGGACTCC	chr1	0	MIMAT0017875
rno-miR-3585-3p	1.90135	1.90291	1.91664	1.81628	1.67858	1.92378	A	A	A	A	A	A	TCACAACAAGGGCCG	chr1	0	MIMAT0017879
rno-miR-3585-5p	1.98314	1.99797	1.98114	2.22078	1.96859	2.02118	A	A	A	A	A	A	ATGAAAGACACCTTCTTGT	chr1	0	MIMAT0017878
rno-miR-3586-3p	1.91704	1.88763	1.92124	1.78115	1.71191	1.63031	A	A	A	A	A	A	TCGAGGAGCTCACAG	chr7	0	MIMAT0017881
rno-miR-3586-5p	1.93494	1.81773	1.92962	1.62522	1.62026	1.81938	A	A	A	A	A	A	CTCCTTGAGGACAGG	chr7	0	MIMAT0017880
rno-miR-3587	2.0649	1.98398	2.05248	2.68659	2.99506	2.6333	A	A	A	A	A	A	GCACCATTTGAAATCAGT	chr4	0	MIMAT0017883
rno-miR-3588	6.31412	6.07874	6.06162	6.15246	6.63467	6.89057	P	P	P	P	P	P	TCCCTGAGACCCTAAC	chr11	0	MIMAT0017887
rno-miR-3589	1.90149	1.88428	1.93267	2.49974	2.51258	2.82673	A	A	A	A	A	A	GTCAACACTTGCTGGT	chrX	0	MIMAT0017888
rno-miR-3590-3p	1.9279	1.91815	1.96338	2.33296	2.33342	2.75502	A	A	A	A	A	A	GAGCTCTTTTCACATTGT	chr3	0	MIMAT0017890
rno-miR-3590-5p	2.00824	1.95966	1.95416	1.15427	1.63185	1.15858	A	A	A	A	A	A	CAGTGCAATGTTAAAAGG	chr3	0	MIMAT0017889
rno-miR-3591	1.88804	1.89696	1.90526	1.61564	1.68278	1.88303	A	A	A	A	A	A	TGGAGTGTGACAATGGT	chr18	0	MIMAT0017893
rno-miR-3592	2.01804	2.04773	2.07471	2.3571	2.01719	2.00821	A	A	A	A	A	A	AATCATTCACGGACAACA	chr6	0	MIMAT0017895
rno-miR-3593-3p	6.11899	6.344	6.66654	4.30457	3.52838	3.67283	P	P	P	P	P	P	TGAGGCCCCCTTAAG	chr6	0	MIMAT0017897
rno-miR-3593-5p	1.89178	1.92635	1.69709	1.84992	1.93126	1.96347	A	A	A	A	A	A	AGCTTCAACCCTGCG	chr6	0	MIMAT0017896
rno-miR-3594-3p	1.92425	2.12375	1.85822	1.5375	1.55922	1.50025	A	A	A	A	A	A	ACTAGCGGGCAGAGG	chr10	0	MIMAT0017899
rno-miR-3594-5p	1.90641	2.21697	1.9612	1.88917	1.67792	1.89557	A	A	A	A	A	A	TTCACACTGCTCTGCC	chr10	0	MIMAT0017898
rno-miR-3595	2.01424	2.01425	2.01452	2.36036	2.00146	2.02807	A	A	A	A	A	A	ATCGTAGAGGAAAATCCA	chr6	0	MIMAT0017903
rno-miR-3596a	2.07579	1.9698	2.1467	1.9058	1.81261	1.95945	A	A	A	A	A	A	TGAGGTAGTAGGTTGTATAG	chr8	0	MIMAT0017886
rno-miR-3596b	1.94198	1.95606	1.91493	2.31977	1.97727	1.93873	A	A	A	A	A	A	AGGTAGTAGGTTGCATAGT	chr17	0	MIMAT0017871
rno-miR-3596c	2.10358	1.89562	1.89452	1.79314	1.61024	1.85128	A	A	A	A	A	A	TGAGGTAGGAGGTTGTA	chr1	0	MIMAT0017877
rno-miR-3596d	2.00208	1.98602	1.95795	1.99886	1.99057	2.21173	A	A	A	A	A	A	TGAGGTAGTAGATTGTATAG	chr17	0	MIMAT0017823
rno-miR-361-3p	2.10086	2.26145	2.36194	2.14167	2.09391	2.07105	A	A	A	A	A	A	ACGAATCAGAATCACACC	chrX	0	MIMAT0017199
rno-miR-361-5p	2.09178	2.01838	1.98552	1.95128	2.3426	2.12885	A	A	A	A	A	A	GTACCCCTGGAGATTC	chrX	0	MIMAT0003117
rno-miR-362-3p	1.95957	1.53574	1.92136	1.94863	1.9547	1.9563	A	A	A	A	A	A	TGAATCCTTGAACAGGTGTG	chrX	0	MIMAT0017357
rno-miR-362-5p	1.91121	1.94216	1.93215	1.52858	1.6129	1.90609	A	A	A	A	A	A	ATTCACACCTAGGTTCCA	chrX	0	MIMAT0012828
rno-miR-363-3p	1.87482	1.89122	1.97273	1.67492	1.68687	1.67412	A	A	A	A	A	A	ACAGATGGATACCGTGC	chrX	0	MIMAT0003210
rno-miR-363-5p	1.96523	1.97542	1.99879	1.74909	1.66134	1.81289	A	A	A	A	A	A	AAATTGCATCGTGATCCAC	chrX	0	MIMAT0003209
rno-miR-365-3p	2.3465	2.20713	2.2027	2.51705	2.26897	2.22168	A	A	A	A	A	A	ATAAGGATTTTTAGGGGCATT	chr10	0	MIMAT0001549
rno-miR-365-5p	2.17548	1.90964	1.9421	1.88272	1.70018	1.89641	A	A	A	A	A	A	GCCCCTGAAAGTCC	chr10	0	MIMAT0017184
rno-miR-369-3p	2.39644	2.2501	2.17305	2.93226	2.89447	2.96373	A	A	A	A	A	A	AAAGATCAACCATGTATTATT	chr6	0	MIMAT0003207
rno-miR-369-5p	2.10877	2.15906	2.15799	2.31849	2.45787	2.09225	A	A	A	A	A	A	GCGAATATAACACGGTCGATC	chr6	0	MIMAT0003206
rno-miR-370-3p	1.97196	1.98528	2.01628	2.89224	2.94101	2.13329	A	A	A	A	A	A	ACCAGGTTCCACCCC	chr6	0	MIMAT0003122
rno-miR-370-5p	1.89168	1.87525	1.93928	1.1889	1.47408	1.07899	A	A	A	A	A	A	GTGTAACTGCAGAGACG	chr6	0	MIMAT0017202
rno-miR-374-3p	2.25397	2.15434	2.23692	2.90568	2.93976	2.93332	A	A	A	A	A	A	AATAATAATACAACGTGCTAAG	chrX	0	MIMAT0017223
rno-miR-374-5p	1.89411	1.89524	1.66869	1.90317	1.89793	1.91072	A	A	A	A	A	A	CACTTAGCAGGTTGTAT	chrX	0	MIMAT0003208
rno-miR-375-3p	1.85589	1.8347	1.54612	1.97367	1.85504	1.85957	A	A	A	A	A	A	TCACGCGAGCCGAAC	chr9	0	MIMAT0005307
rno-miR-375-5p	1.9701	1.76561	1.99306	1.77698	1.77415	1.65662	A	A	A	A	A	A	GGTTTGTGCGAGGG	chr9	0	MIMAT0017301
rno-miR-376a-3p	1.92986	1.94473	1.94159	1.29173	1.09992	1.11915	A	A	A	A	A	A	ACGTGGATTTTCCTCTA	chr6	0	MIMAT0003198
rno-miR-376a-5p	2.22232	2.24203	2.26194	2.09849	2.16343	2.04203	A	A	A	A	A	A	CTCATAGAAGGAGAATCTACC	chr6	0	MIMAT0003197
rno-miR-376b-3p	1.98324	1.92187	1.62638	1.96665	1.94754	1.95983	A	A	A	A	A	A	AAGTGGATGTTCCTCTAT	chr6	0	MIMAT0003196
rno-miR-376b-5p	2.21413	2.6914	2.60454	2.16791	2.08019	2.13014	A	A	A	A	A	A	TAACCATAGAAGGAATATCCAC	chr6	0	MIMAT0003195
rno-miR-376c-3p	2.09074	2.03559	1.99316	2.20053	2.32417	2.04107	A	A	A	A	A	A	ACGTGAAATTTCCTCTATGT	chr6	0	MIMAT0003194
rno-miR-376c-5p	2.19599	2.14911	2.15697	2.53984	2.24524	2.1473	A	A	A	A	A	A	AAACATAGAAGGAATATCCAC	chr6	0	MIMAT0017219
rno-miR-377-3p	1.90454	1.86795	1.9985	1.69785	1.87765	1.89124	A	A	A	A	A	A	AAAAGTTGCCTTTGTGTG	chr6	0	MIMAT0003123
rno-miR-377-5p	1.87187	1.9228	1.61175	1.91104	1.94995	1.93753	A	A	A	A	A	A	GAATTCACCAAGGGCA	chr6	0	MIMAT0017203
rno-miR-378a-5p	2.11419	1.91268	2.08333	1.919	1.87915	1.88524	A	A	A	A	A	A	ACACAGGACCTGGAGTCA	chr18	0	MIMAT0003378
rno-miR-378b	2.48355	2.81664	2.90683	2.02519	2.15841	2.18145	A	A	A	A	A	A	CCTTCTGACTCCAA	chr5	0	MIMAT0024855
rno-miR-379-3p	1.90594	1.90129	1.85657	1.70612	1.88125	1.87294	A	A	A	A	A	A	GTTAGTGGACCATGTTA	chr6	0	MIMAT0004791
rno-miR-379-5p	2.3901	2.91914	1.9786	1.9436	1.92421	1.93188	A	A	A	A	A	A	CCTACGTTCCATAGTC	chr6	0	MIMAT0003192
rno-miR-380-3p	2.04763	2.0476	2.08069	2.12755	2.24778	2.04836	A	A	A	A	A	A	AGATGTGGACCATACTACA	chr6	0	MIMAT0017302
rno-miR-380-5p	1.87409	1.87821	1.90005	2.59951	2.76664	2.60552	A	A	A	A	A	A	CGCATGTTCTATGGTCA	chr6	0	MIMAT0005308
rno-miR-381-3p	1.88393	1.89453	1.87919	2.30577	2.39997	2.36608	A	A	A	A	A	A	AGAGCTTGCCCTTGTA	chr6	0	MIMAT0003199
rno-miR-381-5p	2.02679	2.3361	2.01644	2.06983	1.98103	1.67159	A	A	A	A	A	A	ATATACAAAGGGCAACCTC	chr6	0	MIMAT0017220
rno-miR-382-3p	1.94248	1.92732	1.55646	1.94787	1.91711	1.9634	A	A	A	A	A	A	AAGTGTTGTCCGTGAATGA	chr6	0	MIMAT0003202
rno-miR-382-5p	2.51555	2.10325	2.44519	1.95452	2.05453	2.05239	A	A	A	A	A	A	CGAATCCACCACGAAC	chr6	0	MIMAT0003201
rno-miR-383-3p	1.7997	2.11212	1.96916	1.79547	1.85418	1.81033	A	A	A	A	A	A	TCTGACCAGGCAGTG	chr16	0	MIMAT0017197
rno-miR-383-5p	1.91054	1.94819	1.93661	2.31315	2.35536	2.45271	A	A	A	A	A	A	CCACAGTCACCTTCTG	chr16	0	MIMAT0003114
rno-miR-384-3p	2.03836	2.05463	2.03321	2.14668	2.11045	2.07534	A	A	A	A	A	A	ATTGTGAACAATTTCTAGGAAT	chrX	0	MIMAT0005310
rno-miR-384-5p	2.04334	2.01906	2.01039	2.47553	1.97941	2.25312	A	A	A	A	A	A	ACATTGCCTAGGAATTGTTTA	chrX	0	MIMAT0005309
rno-miR-409a-3p	1.85149	1.86447	1.87567	2.59304	2.67567	2.94847	A	A	A	A	A	A	GGGGTTCACCGAGC	chr6	0	MIMAT0003205
rno-miR-409a-5p	1.91305	2.11078	2.10726	1.94008	1.89626	1.87651	A	A	A	A	A	A	ATGCAAAGTTGCTCGGGTA	chr6	0	MIMAT0003204
rno-miR-409b	1.81166	2.33355	1.84712	1.40662	1.82237	1.81089	A	A	A	A	A	A	CGAATGTTGCTCGGT	chr6	0	MIMAT0017870
rno-miR-410-3p	2.00417	1.89762	2.04872	2.65604	2.6074	2.60074	A	A	A	A	A	A	ACAGGCCATCTGTGTTATA	chr6	0	MIMAT0005311
rno-miR-410-5p	1.91294	2.32462	2.39476	1.52492	1.6192	1.93941	A	A	A	A	A	A	CGAACTCATCACAGAC	chr6	0	MIMAT0017303
rno-miR-411-3p	2.39778	1.91868	1.89893	1.6783	1.89407	1.89614	A	A	A	A	A	A	TTAGTGGACCGTGTTAC	chr6	0	MIMAT0017304
rno-miR-411-5p	1.94207	1.95379	1.98872	1.68038	1.12737	1.16962	A	A	A	A	A	A	CGTACGCTATACGGTCTA	chr6	0	MIMAT0005312
rno-miR-412-3p	2.35209	2.43195	1.82709	1.82343	1.82504	1.81635	A	A	A	A	A	A	ACGGCTAGTGGACCAG	chr6	0	MIMAT0003124
rno-miR-412-5p	1.98574	1.94055	1.87885	1.73535	1.6127	1.81912	A	A	A	A	A	A	ACTTTCCAGCTGGTCG	chr6	0	MIMAT0017204
rno-miR-421-3p	2.31603	2.58733	2.19459	2.53179	2.40209	2.54063	A	P	A	A	A	P	CCCAATTAATGTCTGTTG	chrX	0	MIMAT0017175
rno-miR-421-5p	2.03828	2.05292	2.07155	2.14522	2.29137	2.06573	A	A	A	A	A	A	CAACAAACATTTAATGAGGCC	chrX	0	MIMAT0001320
rno-miR-423-3p	1.83055	1.83866	1.89185	1.00887	1.2511	1.3054	A	A	A	A	A	A	ACTGAGGGGCCTCA	chr10	0	MIMAT0005313
rno-miR-423-5p	7.31925	7.32167	7.46495	9.16619	8.75303	9.34685	P	P	P	P	P	P	AAAAGTCTCGCTCTCTG	chr10	0	MIMAT0017305
rno-miR-425-3p	2.00357	2.00357	1.98085	2.00969	2.05434	2.19734	A	A	A	A	A	A	GGCGGACACGATATT	chr8	0	MIMAT0017306
rno-miR-425-5p	1.92278	1.89572	1.90694	2.11746	2.19916	2.21873	A	A	A	A	A	A	TCAACGGGAGTGATCGTG	chr8	0	MIMAT0005314
rno-miR-429	1.93285	1.96682	1.98261	2.46473	2.74189	2.46238	A	A	A	A	A	A	ACGGCATTACCAGACAGT	chr5	0	MIMAT0001538
rno-miR-431	1.81948	1.80784	1.8279	1.01158	1.19165	1.1983	A	A	A	A	A	A	TGCATGACGGCCTGC	chr6	0	MIMAT0001626
rno-miR-433-3p	1.88665	1.90415	1.8803	1.78818	1.67335	1.69298	A	A	A	A	A	A	ACACCGAGGAGCCCA	chr6	0	MIMAT0001628
rno-miR-433-5p	1.9919	1.65839	2.03933	2.82472	2.96403	2.91564	A	A	A	A	A	A	GAATAATGACAGGCTCACCGT	chr6	0	MIMAT0017192
rno-miR-434-3p	1.85065	1.98805	1.90457	1.77798	1.6656	1.89451	A	A	A	A	A	A	AGGAGTCGAGTGATGGTT	chr6	0	MIMAT0005315
rno-miR-434-5p	1.97056	1.92654	1.97736	1.44631	1.59671	1.87449	A	A	A	A	A	A	TGGTTCAAACCATGAGTCG	chr6	0	MIMAT0017307
rno-miR-448-3p	1.36877	2.00945	2.08049	2.01645	1.3735	1.27807	A	A	A	A	A	A	TGGGACATCCTACATATGC	chrX	0	MIMAT0001534
rno-miR-448-5p	2.18185	1.91244	1.89316	1.58937	1.91265	1.84035	A	A	A	A	A	A	TGGCAGCACTATGCAG	chrX	0	MIMAT0017177
rno-miR-449a-3p	1.87775	1.84996	1.90706	1.99381	1.89645	1.93867	A	A	A	A	A	A	GAGAGCAGTTGCATGT	chr2	0	MIMAT0017181
rno-miR-449a-5p	2.11401	2.04436	2.06489	2.32063	2.09135	2.10888	A	A	A	A	A	A	ACCAGCTAACAATACACTG	chr2	0	MIMAT0001543
rno-miR-449c-3p	1.88561	2.16638	1.90577	1.70211	1.87	1.86204	A	A	A	A	A	A	GTTGGGACGAAGTTCT	chr2	0	MIMAT0017804
rno-miR-449c-5p	1.91625	1.92402	1.92566	2.27673	2.04014	2.40967	A	A	A	A	A	A	CCAGCTAGCAATGCAC	chr2	0	MIMAT0017803
rno-miR-450a-3p	2.11797	2.10158	2.04773	2.21403	2.11737	2.12584	A	A	A	A	A	A	TTATGCAAAATGTTCCCAA	chrX	0	MIMAT0017183
rno-miR-450a-5p	1.94838	1.98885	1.97083	2.16523	2.33012	2.02214	A	A	A	A	A	A	ACATTAGGAACACATCGC	chrX	0	MIMAT0001547
rno-miR-450b-3p	1.82906	1.81213	1.74832	1.94501	1.85665	1.838	A	A	A	A	A	A	TGAATGCGAAGCGTC	chrX	0	MIMAT0035747
rno-miR-450b-5p	2.23997	2.01557	2.94787	2.01918	2.00156	1.97219	A	A	A	A	A	A	TATTAGGAACACATCGCA	chrX	0	MIMAT0035746
rno-miR-451-3p	2.16381	2.15681	2.01546	1.98356	1.95736	1.96084	A	A	A	A	A	A	AGCAGCAAGAGAACCA	chr10	0	MIMAT0017193
rno-miR-451-5p	4.52715	4.56446	4.7335	6.72588	6.89103	6.09196	P	P	P	P	P	P	AACTCAGTAATGGTAACGGTT	chr10	0	MIMAT0001633
rno-miR-452-3p	1.94175	1.93053	1.91812	1.19744	1.05862	1.03039	A	A	A	A	A	A	CTTCTTTGCAGATGAGAC		0	MIMAT0035749
rno-miR-452-5p	2.39783	2.38326	1.91877	1.86232	1.89799	1.89257	A	A	A	A	A	A	CTCAGTTTCCTCTGCA		0	MIMAT0035748
rno-miR-455-3p	1.87528	1.85819	1.85084	2.5816	2.45759	2.46632	A	A	A	A	A	A	AGTGTATATGCCCGTGG	chr5	0	MIMAT0017308
rno-miR-455-5p	1.99757	1.93281	2.00315	1.41609	1.60145	1.97045	A	A	A	A	A	A	CGATGTAGTCCAAAGGCA	chr5	0	MIMAT0005316
rno-miR-463-3p	1.93857	1.93336	1.90974	1.64483	1.72737	1.90617	A	A	A	A	A	A	CTACCCAAATTGGCGTC	chrX	0	MIMAT0005317
rno-miR-463-5p	2.0921	2.13825	2.03307	2.11112	2.28003	2.10247	A	A	A	A	A	A	TGATGGACAACAAATTAGG	chrX	0	MIMAT0017309
rno-miR-465-3p	1.92476	1.83814	1.91115	1.92847	1.92176	1.9632	A	A	A	A	A	A	CTACTCAGAAAGGCACT	chrX	0	MIMAT0017367
rno-miR-465-5p	2.05236	2.10722	2.08121	2.40064	2.45819	2.68883	A	A	A	A	A	A	CACACCAGCACCG	chrX	0	MIMAT0012850
rno-miR-466b-2-3p	1.99651	1.99948	2.01863	2.11874	2.25657	1.9893	A	A	A	A	A	A	TGTGTATGTGTGTATGTATAT	chr17	0	MIMAT0017286
rno-miR-466b-3p	1.90733	2.29243	1.9249	1.87622	1.21862	1.8746	A	A	A	A	A	A	GTGTATGTGTGTGTGTATG	chr17	0	MIMAT0017285
rno-miR-466b-5p	5.14742	4.68462	5.49439	7.37348	7.01401	7.05612	P	P	P	P	P	P	CATGGACATACACACACAC	chr17	0	MIMAT0005278
rno-miR-466c-3p	1.9017	1.68401	1.93231	1.18738	1.17176	1.18499	A	A	A	A	A	A	GTGTGTATGTGTGCATG	chr17	0	MIMAT0017287
rno-miR-466c-5p	2.28597	2.21002	2.06832	2.81577	2.9151	2.84775	A	A	A	A	A	A	CATGTACATACACACATCA	chr17	0	MIMAT0005279
rno-miR-466d	2.28929	2.23048	2.28913	2.8089	2.33584	2.28092	A	A	A	A	A	A	ACAAAAGGACATACACACA	chr17	0	MIMAT0017824
rno-miR-471-3p	2.01249	1.98175	1.99712	2.6691	2.73929	2.80056	A	A	A	A	A	A	ACATAGTATGGCACCTTTC	chrX	0	MIMAT0017310
rno-miR-471-5p	2.10464	2.07387	2.06211	2.4901	2.11462	2.06289	A	A	A	A	A	A	GTGAAAAGCACTATACTACGT	chrX	0	MIMAT0005318
rno-miR-483-3p	1.90288	1.94559	1.77039	1.99786	1.94652	1.86635	A	A	A	A	A	A	ACAAGACGGGAGGGGAGG	chr1	0	MIMAT0003121
rno-miR-483-5p	8.45292	8.48372	8.51737	8.11931	8.20168	8.33637	P	P	P	P	P	P	CTCCCTTCTCTTC	chr1	0	MIMAT0017201
rno-miR-484	3.89288	4.04559	3.93208	3.57566	3.89129	3.13258	P	P	P	P	P	P	ATCGGGAGGGGACTGAG	chr10	0	MIMAT0005319
rno-miR-485-3p	1.98466	1.90035	1.98293	1.6993	1.76374	1.89936	A	A	A	A	A	A	GAAGAGAGGAGAGCCG	chr6	0	MIMAT0017222
rno-miR-485-5p	1.91823	1.96593	1.66476	1.95968	1.9546	1.98174	A	A	A	A	A	A	GAATTCATCACGGCCAGC	chr6	0	MIMAT0003203
rno-miR-486	1.87999	1.95767	1.90263	2.52377	2.52055	2.5181	A	A	A	A	A	A	CTCGGGGCAGCTCA		0	MIMAT0037265
rno-miR-487b-3p	1.92575	1.9106	1.94278	2.55906	2.43024	2.41493	A	A	A	A	A	A	AAGTGGATGACCCTGTAC	chr6	0	MIMAT0003200
rno-miR-487b-5p	1.85175	1.9058	1.90648	1.7869	1.60363	1.84243	A	A	A	A	A	A	CGAAGAGGACAGGGA	chr6	0	MIMAT0017221
rno-miR-488-3p	2.04782	2.36289	1.98671	2.04966	1.40287	1.99275	A	A	A	A	A	A	GACCAAGAAACAGCCTTTC	chr13	0	MIMAT0005341
rno-miR-488-5p	2.00686	2.1381	1.97138	1.97672	1.84705	1.76831	A	A	A	A	A	A	TTGAGAGTGCCATTATCTG	chr13	0	MIMAT0017320
rno-miR-489-3p	2.16716	2.15691	2.43312	1.96547	1.95772	1.92552	A	A	A	A	A	A	GCTGCCATATATGTGAT	chr4	0	MIMAT0003113
rno-miR-489-5p	1.87282	1.88769	1.89794	1.05783	1.1695	1.06641	A	A	A	A	A	A	GAACGTGTCATCACGC	chr4	0	MIMAT0017196
rno-miR-490-3p	1.96981	1.97824	1.98027	2.78774	2.98371	2.97861	A	A	A	A	A	A	CAGCATGGAGTCCTCCA	chr4	0	MIMAT0012823
rno-miR-490-5p	1.87431	1.85093	1.88472	2.46096	2.50075	2.76916	A	A	A	A	A	A	ACCCACCTGGAGATC	chr4	0	MIMAT0017356
rno-miR-493-3p	1.9658	1.98639	1.95348	2.62111	2.25163	2.55734	A	A	A	A	A	A	CTGGCACACAGTAGACC	chr6	0	MIMAT0003191
rno-miR-493-5p	2.18535	2.01791	2.00362	1.68388	1.79887	1.99927	A	A	A	A	A	A	AATGAAAGCCTACCATGT	chr6	0	MIMAT0017217
rno-miR-494-3p	4.19636	4.15607	4.25914	3.17686	3.91915	3.74968	P	P	P	P	P	P	AGAGGTTTCCCGTGT	chr6	0	MIMAT0003193
rno-miR-494-5p	1.89789	1.88788	1.94881	2.1131	2.21872	2.11439	A	A	A	A	A	A	GAGAAGACAACACGGA	chr6	0	MIMAT0017218
rno-miR-495	1.97218	2.18972	2.02968	1.98451	1.71698	1.96087	A	A	A	A	A	A	AAGAAGTGCACCATGTTTGT	chr6	0	MIMAT0005320
rno-miR-496-3p	1.9298	1.9353	2.16597	1.62749	1.67867	1.88619	A	A	A	A	A	A	GGAGATTGGCCATGTA	chr6	0	MIMAT0012860
rno-miR-496-5p	1.93336	1.917	1.95614	2.19987	1.94116	1.92926	A	A	A	A	A	A	GAACACACCATGGACA	chr6	0	MIMAT0017372
rno-miR-497-3p	1.91533	1.70915	1.9166	1.912	1.91729	1.94384	A	A	A	A	A	A	TCTAACACCACAGTGTG	chr10	0	MIMAT0017230
rno-miR-497-5p	2.54998	2.67793	2.91338	2.05153	2.01188	2.05833	P	P	P	A	P	P	TACAAACCACAGTGTGCTGC	chr10	0	MIMAT0003383
rno-miR-499-3p	1.8993	1.85431	1.9053	1.77631	1.7033	1.87385	A	A	A	A	A	A	AGCACAGACTTGCTGT	chr3	0	MIMAT0017227
rno-miR-499-5p	2.32782	2.13062	2.43702	1.99579	2.00262	2.00834	A	A	A	A	A	A	AAACATCACTGCAAGTCTT	chr3	0	MIMAT0003381
rno-miR-500-3p	5.06911	5.10021	5.39697	3.84191	3.74595	3.81698	P	P	P	P	P	P	TGAACCCTTGCCCAGG	chrX	0	MIMAT0005321
rno-miR-500-5p	1.93579	1.91469	1.9776	1.33243	1.1871	1.10818	A	A	A	A	A	A	CTAAGCACCCAGATAGC	chrX	0	MIMAT0017311
rno-miR-501-3p	1.92563	2.15692	2.12375	1.9035	1.84152	1.73665	A	A	A	A	A	A	CCAAATCCTTGCCCG	chrX	0	MIMAT0017198
rno-miR-501-5p	2.43147	2.35598	1.97238	1.94722	1.3137	1.94555	A	A	A	A	A	A	TCACCCAGGGACAAA	chrX	0	MIMAT0003116
rno-miR-503-3p	1.83825	1.83228	1.84678	1.16953	1.09273	1.17765	A	A	A	A	A	A	CCAGGCAGCGGAA	chrX	0	MIMAT0017224
rno-miR-503-5p	1.85112	1.9085	1.99897	1.15271	1.16084	1.16456	A	A	A	A	A	A	CTGCAGTACTGTTCCC	chrX	0	MIMAT0003213
rno-miR-504	1.85716	1.94211	1.866	1.74247	1.64385	1.87642	A	A	A	A	A	A	GACAGAGTGCAGACC		0	MIMAT0012830
rno-miR-505-3p	1.97482	1.91313	1.95102	1.73899	1.65212	1.9108	A	A	A	A	A	A	GGAAACCAGCAAGTGTTGA	chrX	0	MIMAT0003380
rno-miR-505-5p	1.99548	2.00129	2.04833	2.42795	2.00974	2.09895	A	A	A	A	A	A	AACATCAATACTTCCTGGC	chrX	0	MIMAT0017226
rno-miR-509-3p	1.85728	1.90724	1.91491	2.48695	2.49759	2.8158	A	A	A	A	A	A	TCCACTGCAGACATGT	chr1	0	MIMAT0024850
rno-miR-509-5p	1.93748	2.27444	2.01783	1.69472	1.96999	1.93195	A	A	A	A	A	A	CATGATTGCCATATTCTGG	chr1	0	MIMAT0024849
rno-miR-511-3p	2.04252	2.16337	2.37739	1.92225	1.9533	1.96846	A	A	A	A	A	A	TCCTGTCTTTTGCTACAC	chr17	0	MIMAT0017358
rno-miR-511-5p	1.91044	1.68304	1.94505	2.57006	2.53276	2.65094	A	A	A	A	A	A	GAGTGCAGAGCAAAAG	chr17	0	MIMAT0012829
rno-miR-5132-3p	1.77006	1.79127	1.81097	1.15645	1.16452	1.68766	A	A	A	A	A	A	GCTGCGGGACGG	chr1	0	MIMAT0035751
rno-miR-5132-5p	1.93114	1.91104	1.83794	1.63826	1.81754	1.62109	A	A	A	A	A	A	AGCCTGGGTCCACC	chr1	0	MIMAT0035750
rno-miR-532-3p	1.85619	1.85707	1.83388	1.53092	1.86454	1.53728	A	A	A	A	A	A	TGCAAGCCTTGGGTG	chrX	0	MIMAT0005323
rno-miR-532-5p	1.92544	1.92446	1.95603	2.44355	2.45106	2.23175	A	A	A	A	A	A	ACAGTCCTACACTCAAGG	chrX	0	MIMAT0005322
rno-miR-539-3p	2.12682	2.09547	2.13645	2.75241	2.51188	2.50161	A	A	A	A	A	A	GAAAAGAAATTACCCTTGT	chr6	0	MIMAT0017212
rno-miR-539-5p	2.16995	2.19863	2.5501	2.05793	2.13323	2.17883	A	A	A	A	A	A	ACACACCAAGGATAATTTCT	chr6	0	MIMAT0003176
rno-miR-540-3p	1.88208	1.84903	1.8686	2.06648	1.96692	1.86686	A	A	A	A	A	A	GCCCAGGATCGACC	chr6	0	MIMAT0003174
rno-miR-540-5p	1.85277	1.84058	1.83918	2.57766	2.42994	2.39437	A	A	A	A	A	A	ACAGAGTCAGAGGGTGA	chr6	0	MIMAT0017211
rno-miR-541-3p	1.91314	1.88005	2.13725	2.6105	2.86845	2.67685	A	A	A	A	A	A	GTATGGATTCTGTGTTCG	chr6	0	MIMAT0017213
rno-miR-541-5p	1.98423	1.9989	1.9354	2.26104	1.98018	1.9849	A	A	A	A	A	A	AGTGTGACCAACATCAGA	chr6	0	MIMAT0003177
rno-miR-542-3p	1.99727	2.04391	2.00893	2.48836	2.01074	2.05769	A	A	A	A	A	A	TTTCAGTTATCAATCTGTCAC	chrX	0	MIMAT0003179
rno-miR-542-5p	1.96594	1.9353	1.91502	1.21416	1.24025	1.08166	A	A	A	A	A	A	TCGTGACATGATGATCCC	chrX	0	MIMAT0003178
rno-miR-543-3p	1.94815	1.93003	1.95915	2.3326	1.98507	1.92292	A	A	A	A	A	A	AGAAGTGCACCGCGAATGT	chr6	0	MIMAT0003175
rno-miR-543-5p	1.86289	1.86055	1.87885	1.5673	1.6505	1.85779	A	A	A	A	A	A	CGAAAAACACGCGG	chr6	0	MIMAT0004787
rno-miR-544-3p	1.96257	1.99377	1.98261	1.99346	2.40825	2.02231	A	A	A	A	A	A	AGCTTGCTAAAAATGCAG	chr6	0	MIMAT0012831
rno-miR-544-5p	2.13895	2.07066	2.05345	2.26773	2.44583	2.03799	A	A	A	A	A	A	AGAATCTGCTTTTTAACAAG	chr6	0	MIMAT0017359
rno-miR-547-3p	2.05819	2.06938	2.12549	1.08628	1.04722	1.36095	A	A	A	A	A	A	TCTCACTTAAAGAAGTACCA	chr1	0	MIMAT0012851
rno-miR-547-5p	1.8329	1.78605	1.86267	1.96019	1.88046	1.845	A	A	A	A	A	A	TGGGTGGTACATCCTG	chr1	0	MIMAT0017368
rno-miR-551b-3p	1.9883	1.95322	1.88366	2.23853	1.96391	1.97773	A	A	A	A	A	A	ACTGAAACCAAGTATGGGTCG	chr2	0	MIMAT0005596
rno-miR-551b-5p	1.883	1.90726	1.908	2.51298	2.59675	2.61575	A	A	A	A	A	A	AGGTCTCACCCAAGC	chr2	0	MIMAT0017335
rno-miR-568	2.1993	2.18583	2.02726	2.52045	2.19645	2.15601	A	A	A	A	A	A	GTGTGTATACATTTATACAT	chr11	0	MIMAT0012832
rno-miR-582-3p	1.93404	1.52911	1.87561	1.89299	1.97635	1.915	A	A	A	A	A	A	GGGTTCAGTTGTTCAAC	chr2	0	MIMAT0017360
rno-miR-582-5p	2.39344	2.97976	2.05366	1.97454	2.00356	2.0038	A	A	A	A	A	A	AGTAACTGGTTGAACAACTGTA	chr2	0	MIMAT0012833
rno-miR-592	2.09615	2.38668	2.40739	2.10023	2.06858	2.07363	A	A	A	A	A	A	ACATCATCGCATATTGACAC	chr4	0	MIMAT0012834
rno-miR-598-3p	2.00115	1.9396	1.94174	2.36918	2.15712	1.99059	A	A	A	A	A	A	TAACGATGACGACGATGACGT	chr15	0	MIMAT0005325
rno-miR-598-5p	1.84917	1.85504	2.1017	1.65194	1.86243	1.86312	A	A	A	A	A	A	CTCGCACCATCGGCA	chr15	0	MIMAT0005324
rno-miR-615	2.35581	2.40541	1.83514	1.81685	1.80917	1.82599	A	A	A	A	A	A	GATCCGAGCACCGGG	chr7	0	MIMAT0012835
rno-miR-6215	1.85719	1.84597	1.87416	2.44275	2.74707	2.62946	A	A	A	A	A	A	CCTGGCTCTGCAAC	chr5	0	MIMAT0024854
rno-miR-6216	6.53581	6.74071	6.25355	8.16276	7.89366	7.54864	P	P	P	P	P	P	TTCTCCTCCTGCCTC	chr3	0	MIMAT0024856
rno-miR-628	2.03692	2.04774	2.01906	2.42886	2.04365	2.06141	A	A	A	A	A	A	CCTCTCGTAAATATGTCAG	chr8	0	MIMAT0012836
rno-miR-6314	1.92354	1.92968	1.92477	1.61399	1.64025	1.69163	A	A	A	A	A	A	ACCATCAGATCTGTCAGT	chr2	0	MIMAT0025047
rno-miR-6315	1.84599	1.85314	1.86579	1.02403	1.10793	1.24118	A	A	A	A	A	A	GCTCAGGGCCTGTC	chr1	0	MIMAT0025050
rno-miR-6316	2.14912	1.84618	1.88348	1.56852	1.44881	1.55327	A	A	A	A	A	A	TGTGTGCCACAGAGAC	chr1	0	MIMAT0025053
rno-miR-6317	2.06883	2.0233	1.98901	2.13181	2.06009	2.09944	A	A	A	A	A	A	GAGCCTTTCTCTCAGG	chr1	0	MIMAT0025054
rno-miR-6318	1.86687	1.8433	1.87438	1.58279	1.0718	1.34684	A	A	A	A	A	A	CTACAGGCCCTGCG	chr19	0	MIMAT0025055
rno-miR-6319	1.61154	1.80767	1.83801	1.85913	1.84123	1.80158	A	A	A	A	A	A	ACTCCAGAGCAGCGA	chr17	0	MIMAT0025056
rno-miR-632	1.87023	2.15766	1.90034	1.67094	1.65761	1.86893	A	A	A	A	A	A	TCCGGCAGGAAACA	chr10	0	MIMAT0012837
rno-miR-6320	2.05267	2.01832	2.04415	2.39151	2.0483	2.04498	A	A	A	A	A	A	TGCTGAGATTACAAGCAT	chr15	0	MIMAT0025058
rno-miR-6321	1.95283	1.97822	1.96737	1.57533	1.63448	1.73612	A	A	A	A	A	A	GCTTCATAGAACTCACTG	chr14	0	MIMAT0025059
rno-miR-6322	1.80298	1.83535	1.85001	1.06038	1.38996	1.14356	A	A	A	A	A	A	ACCGTGCCATGTGG	chr12	0	MIMAT0025061
rno-miR-6323	1.9398	1.70085	1.89172	1.95842	1.91733	1.89542	A	A	A	A	A	A	TGCACAGACCAGAGAT	chr11	0	MIMAT0025062
rno-miR-6324	1.79353	1.78029	1.83345	1.61504	1.79686	1.79432	A	A	A	A	A	A	GTGCTTGCTGTCTGG	chr11	0	MIMAT0025063
rno-miR-6325	1.95659	1.88931	1.96165	1.67146	1.75839	1.85606	A	A	A	A	A	A	CTGCAGAGTCTCTGTC	chr11	0	MIMAT0025064
rno-miR-6326	1.92062	1.94245	1.92424	1.36679	1.39856	1.48987	A	A	A	A	A	A	TGCTGTGTCCCTTTACA	chr10	0	MIMAT0025065
rno-miR-6327	1.954	1.9468	2.24978	1.03986	1.13899	1.11443	A	A	A	A	A	A	GAGATGGATCTACAGTCC	chr10	0	MIMAT0025066
rno-miR-6328	1.91449	1.92291	1.90607	1.97238	2.04099	1.94107	A	A	A	A	A	A	GCGGGGGCTCAG	chr20	0	MIMAT0025067
rno-miR-6329	1.88997	1.88206	1.8642	2.40084	1.89539	1.87731	A	A	A	A	A	A	TGTTCAGATAGCTGAGTC	chr8	0	MIMAT0025068
rno-miR-6330	1.8453	1.83957	1.8737	1.32302	1.22394	1.39652	A	A	A	A	A	A	TGACCCAGATCTGGTC	chr8	0	MIMAT0025069
rno-miR-6331	2.38217	2.9862	2.97783	1.96059	1.96156	1.96411	A	A	A	A	A	A	GCACAAAGAACTAAGCC	chr6	0	MIMAT0025070
rno-miR-6332	1.79651	1.79647	1.83859	1.9878	1.82235	1.82385	A	A	A	A	A	A	TGCGGCTCCTTGC	chr5	0	MIMAT0025073
rno-miR-6333	1.92976	1.95929	1.96632	1.72921	1.722	1.78648	A	A	A	A	A	A	GCGGGCTGTTCAAG	chr5	0	MIMAT0025074
rno-miR-6334	2.35733	2.15741	1.8144	1.75308	1.77272	1.76347	A	A	A	A	A	A	GCCGGCAGCTGG	chr3	0	MIMAT0025075
rno-miR-652-3p	2.76535	2.44454	2.29758	2.37082	2.18724	2.27352	P	P	A	A	P	P	CACAACCCTAGTGGCG	chrX	0	MIMAT0005342
rno-miR-652-5p	4.71863	3.95848	4.77222	3.97229	3.60406	3.8283	P	P	P	A	P	P	ATGGCACCCCCTCC	chrX	0	MIMAT0017321
rno-miR-653-3p	2.05604	2.0921	2.0344	2.30633	2.47468	2.03591	A	A	A	A	A	A	TAGTGAAACAAACCCCA	chr4	0	MIMAT0017361
rno-miR-653-5p	2.18121	2.05941	2.16842	1.98561	1.96944	1.93346	A	A	A	A	A	A	GTTCAGTAGAGAATGTTTC	chr4	0	MIMAT0012838
rno-miR-664-1-5p	2.57036	2.77907	2.68131	4.70693	4.35136	4.9065	P	P	P	P	P	P	CCAATCTTTTTCCCCA	chr18	0	MIMAT0017228
rno-miR-664-2-5p	2.42878	2.33464	2.17188	2.00153	2.01738	2.0679	A	A	A	A	A	A	CCAATCATTTTCCCCA	chr13	0	MIMAT0017229
rno-miR-664-3p	2.69289	2.36757	1.84057	1.83797	1.86567	1.82682	A	A	A	A	A	A	TAGGCTGGGGAGTAA	chr18	0	MIMAT0003382
rno-miR-665	2.30749	2.1841	2.11281	1.8945	1.97864	1.994	A	A	A	A	A	A	TAAGGGACCTCAGCC	chr6	0	MIMAT0012844
rno-miR-666-3p	1.85588	1.86981	1.88216	1.60078	1.8525	1.84949	A	A	A	A	A	A	GAGCAGGCGATCAC	chr6	0	MIMAT0017371
rno-miR-666-5p	1.77958	1.80974	1.89019	1.19415	1.1992	1.20615	A	A	A	A	A	A	CTCTCACAGCCGTG	chr6	0	MIMAT0012855
rno-miR-667-3p	1.81752	1.84193	1.80481	1.71163	1.6384	1.60386	A	A	A	A	A	A	TTGGGCTGGGTGGC	chr6	0	MIMAT0012852
rno-miR-667-5p	1.93695	1.9688	2.00807	1.21553	1.48589	1.50457	A	A	A	A	A	A	GTGCTCACTGCTCCA	chr6	0	MIMAT0017369
rno-miR-668	1.7854	1.7605	1.81168	2.18357	2.18224	2.40371	A	A	A	A	A	A	GGTAGTGGGCCGA	chr6	0	MIMAT0012839
rno-miR-671	2.19052	1.82546	1.8326	1.80076	1.8186	1.80267	A	A	A	A	A	A	GGTGGAGCCCTGA	chr4	0	MIMAT0005326
rno-miR-672-3p	1.85508	1.90298	1.89917	1.68042	1.23921	1.06808	A	A	A	A	A	A	TCGAAGATGGCGACT	chrX	0	MIMAT0017312
rno-miR-672-5p	2.67148	2.59676	2.6532	3.72141	3.91434	3.68976	P	P	P	P	P	P	TCACACACAGTACACCAA	chrX	0	MIMAT0005327
rno-miR-673-3p	1.91939	1.90076	1.87272	1.91534	1.91215	2.06677	A	A	A	A	A	A	GTGCACAGAACTCAGT	chr6	0	MIMAT0017313
rno-miR-673-5p	1.80592	1.93555	1.84383	1.70008	1.61635	1.81309	A	A	A	A	A	A	CTCCAAGGACCGGAG	chr6	0	MIMAT0005328
rno-miR-674-3p	1.84294	1.97936	1.86346	1.86798	1.87342	1.64073	A	A	A	A	A	A	TTGTTCTGAGATGGGAGC	chr3	0	MIMAT0005330
rno-miR-674-5p	2.94099	2.9415	2.98438	1.91251	2.09264	1.93063	A	A	A	A	A	A	TACACCACTCCCAT	chr3	0	MIMAT0005329
rno-miR-675-3p	1.93766	1.94554	1.9496	1.55515	1.63916	1.62429	A	A	A	A	A	A	ACTGAGCGGTTAGGGCA	chr1	0	MIMAT0017363
rno-miR-675-5p	1.82175	1.78494	1.85369	1.72489	1.61448	1.50101	A	A	A	A	A	A	ACTGTGGGCCCTT	chr1	0	MIMAT0012841
rno-miR-676	1.87986	1.87276	1.9034	2.27718	2.38233	2.20566	A	A	A	A	A	A	TAGCTCGACAAGCTCA	chrX	0	MIMAT0037264
rno-miR-678	1.8805	1.90939	1.96915	1.16473	1.19039	1.52762	A	A	A	A	A	A	CCTCCAGTCCTTG	chr20	0	MIMAT0012857
rno-miR-679	1.92647	1.91704	1.90605	2.36842	2.11663	2.18152	A	A	A	A	A	A	GCTACTGTGAGGAAGAC	chr6	0	MIMAT0025072
rno-miR-702-3p	1.92239	1.92201	1.78139	2.05191	1.94241	1.89212	A	A	A	A	A	A	TGGAGTGGGGTAAAGG	chr12	0	MIMAT0017885
rno-miR-702-5p	1.87355	1.91695	1.91262	1.87067	1.71252	1.60253	A	A	A	A	A	A	CATGCCAACCACCC	chr12	0	MIMAT0017884
rno-miR-708-3p	1.93486	1.89797	1.9245	2.43865	2.6309	2.61092	A	A	A	A	A	A	CTAGAAGCTCACAGTCT	chr1	0	MIMAT0005332
rno-miR-708-5p	2.09426	2.11522	2.03726	2.44732	2.45779	2.44724	A	A	A	A	A	A	CCCAGCTAGATTGTA	chr1	0	MIMAT0005331
rno-miR-711	3.10898	3.1256	3.18859	5.63341	5.25124	5.92131	P	P	P	P	P	P	CTTACATCTCTCCC	chr8	0	MIMAT0012859
rno-miR-741-3p	2.11575	1.93656	2.14895	1.91556	1.94898	1.9176	A	A	A	A	A	A	ATCTACATAGCGTGGCA	chrX	0	MIMAT0017902
rno-miR-741-5p	2.06281	2.0817	2.06067	2.12552	2.31236	2.06721	A	A	A	A	A	A	TGATAGGTACCAATCTATGTA	chrX	0	MIMAT0017901
rno-miR-742-3p	1.91178	1.90031	1.76715	1.94248	1.94475	1.94953	A	A	A	A	A	A	TTTACCCAACATGGTGGC	chrX	0	MIMAT0005333
rno-miR-742-5p	1.98245	1.8474	1.91124	1.9724	1.94786	2.02355	A	A	A	A	A	A	TGATTAGCAACCATGTGAGT	chrX	0	MIMAT0017314
rno-miR-743a-3p	2.22896	1.8266	2.16629	1.83744	1.8182	1.84034	A	A	A	A	A	A	TCTACCCAGTTTGG	chrX	0	MIMAT0005334
rno-miR-743a-5p	1.93741	1.99799	2.02004	2.38665	1.99409	2.01038	A	A	A	A	A	A	ATGACAGGCACCAATCT	chrX	0	MIMAT0017315
rno-miR-743b-3p	1.94323	1.88838	1.91268	2.13229	2.31543	1.92776	A	A	A	A	A	A	TCTATTCAGTATGGTGTC	chrX	0	MIMAT0005280
rno-miR-743b-5p	2.19715	1.95548	1.93323	1.82483	1.91052	1.92572	A	A	A	A	A	A	ATGATGGACACCAGTCT	chrX	0	MIMAT0017288
rno-miR-7578	1.86362	1.83051	1.77709	1.98641	1.8858	1.88659	A	A	A	A	A	A	TCTGAGGCAGAAGACG	chr3	0	MIMAT0029579
rno-miR-758-3p	1.85657	1.88928	1.89888	2.37496	2.19883	2.38068	A	A	A	A	A	A	GGTTAGTGGACCAGGTCAC	chr6	0	MIMAT0005335
rno-miR-758-5p	1.904	1.98782	1.84293	1.6968	1.61126	1.82126	A	A	A	A	A	A	CGTGTGCTCTCTGG	chr6	0	MIMAT0017316
rno-miR-759	2.02327	2.01912	1.76362	2.07981	2.01735	1.95337	A	A	A	A	A	A	GTCAAAATTGTTTGCACTCTG	chr15	0	MIMAT0012856
rno-miR-760-3p	1.96935	2.21727	1.95697	1.57825	2.0936	2.01375	A	A	A	A	A	A	TCCCCACAGACCCA	chr2	0	MIMAT0005337
rno-miR-760-5p	2.40401	1.81212	1.81136	1.78087	1.78518	1.81368	A	A	A	A	A	A	CGGGCTCTGGTGG	chr2	0	MIMAT0005336
rno-miR-761	1.87614	1.89791	1.91109	1.5948	1.71612	1.56648	A	A	A	A	A	A	TGTGTCAGTTTCACCCT	chr5	0	MIMAT0012853
rno-miR-762	2.27668	2.23851	2.10684	1.99434	2.45278	2.39118	A	A	A	A	A	A	TCCCGGCCCTAGC	chr1	0	MIMAT0035752
rno-miR-764-3p	1.90175	2.11003	1.95374	1.7083	1.8388	1.8917	A	A	A	A	A	A	ACAGTTGCCACTATGGCC	chrX	0	MIMAT0017370
rno-miR-764-5p	1.85204	2.38382	2.37135	1.55531	1.85967	1.34345	A	A	A	A	A	A	TGGAGGAGGACATGTG	chrX	0	MIMAT0012854
rno-miR-770-3p	1.86165	1.85944	1.87231	2.04648	2.53192	2.38629	A	A	A	A	A	A	CTCCACGTCAGGCC	chr6	0	MIMAT0017317
rno-miR-770-5p	1.79788	1.81817	1.86398	2.02192	2.14159	1.84861	A	A	A	A	A	A	CGTGGCCCAGACA	chr6	0	MIMAT0005338
rno-miR-7a-1-3p	2.56006	1.94287	1.96851	2.97503	2.95515	2.94588	A	A	A	A	A	A	ATGGCAGACTGTGATTTGT	chr17	0	MIMAT0000607
rno-miR-7a-2-3p	1.83103	1.84724	1.85542	1.97232	1.93413	1.82834	A	A	A	A	A	A	TGTGGCAGACTGGGA	chr1	0	MIMAT0017091
rno-miR-7a-5p	2.25606	2.33101	2.19836	2.49572	2.55803	2.56053	A	A	A	A	A	A	ACAACAAAATCACTAGTCTTCC	chr17	0	MIMAT0000606
rno-miR-7b	2.26159	2.18196	2.11874	2.55002	2.66433	2.16636	A	A	A	A	A	A	ACAACAAAATCACAAGTCTTCCA	chr9	0	MIMAT0000780
rno-miR-802-3p	1.98985	1.9846	2.00898	2.00989	1.79652	1.66875	A	A	A	A	A	A	ACTGAGTGACAAAGACTC	chr11	0	MIMAT0017362
rno-miR-802-5p	2.46651	2.01693	2.38341	1.98732	1.965	1.96863	A	A	A	A	A	A	AGGATGAATCTTTGTTACTG	chr11	0	MIMAT0012840
rno-miR-871-3p	1.87842	1.9067	1.92852	2.18916	2.19732	2.01822	A	A	A	A	A	A	TTATCCAGTATGGTGCCA	chrX	0	MIMAT0017289
rno-miR-871-5p	1.8147	1.80316	1.53791	1.92415	1.81035	1.82488	A	A	A	A	A	A	ATGTGACCGGCACC	chrX	0	MIMAT0005281
rno-miR-872-3p	2.09739	2.17443	2.12112	1.91901	1.94219	1.9103	A	A	A	A	A	A	AGGAGGCTACTGCAATA	chr5	0	MIMAT0005283
rno-miR-872-5p	2.18419	2.14799	2.13642	2.52917	2.53542	2.62274	A	A	A	A	A	A	CCTGAACTAACAAGTAACCT	chr5	0	MIMAT0005282
rno-miR-873-3p	1.8202	1.8531	1.8823	1.30921	1.11534	1.39438	A	A	A	A	A	A	TCCCGGGAACTTGTC	chr5	0	MIMAT0017318
rno-miR-873-5p	2.18794	2.06831	2.24787	1.99235	1.99354	1.99794	A	A	A	A	A	A	AGGAGACTCACAAGTTCCTG	chr5	0	MIMAT0005339
rno-miR-874-3p	1.87848	1.85294	1.75551	1.93102	1.8643	1.95095	A	A	A	A	A	A	TCGGTCCCTCGGG	chr17	0	MIMAT0005284
rno-miR-874-5p	1.79337	1.80509	1.81536	1.18033	1.38735	1.17662	A	A	A	A	A	A	TTACCCTGGTGCGTG	chr17	0	MIMAT0017290
rno-miR-875	2.02492	1.99741	1.9669	2.27783	2.0412	1.98897	A	A	A	A	A	A	CACCTGATAAAACTGAGGTAT	chr7	0	MIMAT0012842
rno-miR-876	1.9656	2.12609	1.98991	1.6747	1.63122	1.95277	A	A	A	A	A	A	TGGTGATTCACAGAGAAA	chr5	0	MIMAT0012843
rno-miR-877	2.22583	2.14548	2.65952	1.54924	2.13435	2.22216	A	A	A	A	A	A	CCCTGCGCCATCT	chr20	0	MIMAT0005285
rno-miR-878	1.91948	2.16228	1.90756	1.75509	1.60732	1.89465	A	A	A	A	A	A	TCTACCCAGTATGG	chrX	0	MIMAT0005286
rno-miR-879-3p	1.91549	1.90458	1.93611	2.14925	1.97706	1.87137	A	A	A	A	A	A	CCGAAAGCTTGAAGCCAT	chr4	0	MIMAT0017291
rno-miR-879-5p	1.98183	1.96325	1.99055	1.59589	1.6741	1.65724	A	A	A	A	A	A	GGCTTAGAGCTATAAGCCT	chr4	0	MIMAT0005287
rno-miR-880-3p	1.97915	1.65275	1.96549	2.00547	1.98247	1.95157	A	A	A	A	A	A	TCTACTCAGAATGAATGGAGT	chrX	0	MIMAT0005288
rno-miR-880-5p	2.04196	2.08365	2.03842	2.70176	2.85638	2.83242	A	A	A	A	A	A	TGACTCATACCAATCTGAG	chrX	0	MIMAT0017292
rno-miR-881-3p	2.1233	2.33194	2.54475	2.0601	2.03564	2.06377	A	A	A	A	A	A	CTATTCAGAAATGCCACA	chrX	0	MIMAT0005289
rno-miR-881-5p	1.94419	1.94641	1.95397	2.3346	2.37243	2.14687	A	A	A	A	A	A	ACTGCTACCACTCTGAA	chrX	0	MIMAT0017293
rno-miR-883-3p	2.13809	1.99098	2.07123	1.95834	1.70131	1.91973	A	A	A	A	A	A	ATACTGAGAGATGTTGCAGT	chrX	0	MIMAT0005290
rno-miR-883-5p	4.01395	3.79883	3.07595	4.94609	5.11837	5.69402	P	P	P	P	P	P	AGTAACTGCTACTTCTCTC	chrX	0	MIMAT0017294
rno-miR-92a-1-5p	1.97407	1.937	1.98608	1.66528	1.65571	1.97493	A	A	A	A	A	A	AGCATTGCGACAAATCC	chr15	0	MIMAT0017107
rno-miR-92a-2-5p	2.61916	2.87206	2.22279	2.01301	1.93439	1.99974	A	A	A	A	A	A	GTAATGGCACTAATCCC	chrX	0	MIMAT0017108
rno-miR-92a-3p	7.78812	6.93896	7.67194	4.0063	4.22142	4.59572	P	P	P	P	P	P	CAGGCCGGGACAAGTGC	chrX	0	MIMAT0000816
rno-miR-92b-3p	1.8087	1.70807	1.78967	1.90927	1.82889	1.81778	A	A	A	A	A	A	GGAGGCCGGGACG	chr2	0	MIMAT0005340
rno-miR-92b-5p	1.83626	1.86463	1.78372	1.85497	1.89982	1.98593	A	A	A	A	A	A	AACACTGCACCGCG	chr2	0	MIMAT0017319
rno-miR-93-3p	1.86956	1.96611	1.87722	1.76361	1.67124	1.8506	A	A	A	A	A	A	TCGGGAAGTGCTAGC	chr12	0	MIMAT0017109
rno-miR-935	1.80201	1.79432	2.35693	1.41239	1.80099	1.78799	A	A	A	A	A	A	GCGGTAGCGGAAGC	chr1	0	MIMAT0012845
rno-miR-93-5p	2.79307	2.85785	2.70419	3.97033	3.16773	3.18062	P	P	P	A	P	P	CTACCTGCACGAACAG	chr12	0	MIMAT0000817
rno-miR-96-3p	1.9481	1.98209	2.00444	1.0614	1.26476	1.17132	A	A	A	A	A	A	ATATTGGCACTGCACATG	chr4	0	MIMAT0017110
rno-miR-96-5p	2.07942	2.26303	2.05061	1.82533	1.98702	2.05826	A	A	A	A	A	A	AGCAAAAATGTGCTAGTGCCA	chr4	0	MIMAT0000818
rno-miR-98-3p	2.24916	2.39803	2.61144	2.0398	1.99325	2.03245	A	A	A	A	A	A	GGAAAGTAGTAAGTTGTATAG	chrX	0	MIMAT0017111
rno-miR-98-5p	2.78933	2.9865	2.79419	3.07749	2.91988	2.96505	P	P	P	A	P	P	AACAATACAACTTACTACCTCA	chrX	0	MIMAT0000819
rno-miR-99a-3p	2.05382	1.97343	2.00987	2.08146	2.20297	2.0086	A	A	A	A	A	A	CAGACCCATAGAAACGAGCT	chr11	0	MIMAT0004724
rno-miR-99a-5p	2.36305	2.43466	2.27245	2.02395	2.17792	2.16418	A	A	A	A	A	A	CACAAGATCGGATCTACGGG	chr11	0	MIMAT0000820
rno-miR-99b-3p	1.88201	2.10397	1.9091	1.76645	1.55966	1.93332	A	A	A	A	A	A	CGGACCCACAGACAC	chr1	0	MIMAT0004725
rno-miR-99b-5p	2.00654	1.96821	1.95062	1.8728	1.67103	1.76468	A	A	A	A	A	A	CGCAAGGTCGGTTCTA	chr1	0	MIMAT0000821
rno-miR-9a-3p	5.51152	5.82593	5.72652	2.13848	2.92031	3.56568	P	P	P	P	P	P	ACTTTCGGTTATCTAGCTT	chr2	0	MIMAT0004708
rno-miR-9a-5p	2.06023	2.08227	1.89997	2.09863	2.111	2.09488	A	A	A	A	A	A	TCATACAGCTAGATAACCA	chr2	0	MIMAT0000781
rno-miR-9b-3p	1.9412	1.9495	1.8903	2.7677	2.52219	2.71245	A	A	A	A	A	A	TTGGTTATCTAGCTGTAT	chr2	0	MIMAT0017836
rno-miR-9b-5p	2.03776	2.03017	2.03776	2.23047	2.07642	2.0398	A	A	A	A	A	A	ATAAAGCTAGATAACCGAA	chr2	0	MIMAT0017835
SCorner3	10.4566	10.1458	10.4566	11.6284	11.2173	10.9037	P	P	P	P	P	P			1
